# Supplementary material for: Encouraging people to set lower personal carbon budgets: anchoring is more effective than social reference groups
Source: Front Psychol. 2025 Oct 7;16:1648500. doi: 10.3389/fpsyg.2025.1648500 (PMC12537360; doi:10.3389/fpsyg.2025.1648500)
Supplement: Supplementary file 2 [file Data_Sheet_2.csv]

	Gender	Age	Location	HouseholdMembers	Diet	LocalFood	Heating	Treatment	Anchor	Social	Budget	Motivation	Difficulty	Understanding	Perception	WillingnessChange	Actions	UK_average	Similar_exp	Same_bank	Similar_fam_comp	Neighborhood	Similar_visit_places	Similar_demographics	Similar_income	Similar_eat_habits	Similar_education	Nobody	ClimateChangeConcern	Young.people.today.don.t.have.enough.respect.for.traditional.British.values.	People.who.break.the.law.should.be.given.harsher.stiffer.sentences.	Ordinary.working.people.get.their.fair.share.of.the.nation.s.wealth.	There.is.one.law.for.the.rich.and.one.for.the.poor.	Compassion.for.those.who.are.suffering.is.the.most.important.virtue.in.a.person.	I.would.call.some.acts.wrong.on.the.grounds.that.they.are.unnatural.	The.world.is.becoming.a.more.and.more.dangerous.place.	Muslims.are.often.unfairly.treated.with.suspicion.due.to.prejudice.	Life.Outcomes	Control	It.s.more.important.for.a.child.to.have...	It.s.more.important.for.a.child.to.have....1	Attended.a.protest..rally..or.march	Donated.to.charity	Volunteered.in.my.local.community	Shared.political.content.on.social.media	InterestCarbonImpactSpending	LinkToCogo	Action
1	Male	63	North West (England)	3	Meat in some meals	A lot of the food I buy is locally sourced	Gas	Recommendation	NA	NA	1133	8	5	Strongly agree	2 = I think I could do a bit better	Somewhat agree	Keep the same carbon budget and try again.	NA	1	NA	2	3	NA	NA	NA	NA	NA	NA	Fairly concerned	Strongly agree	Somewhat agree	Somewhat disagree	Somewhat agree	Somewhat agree	Neither agree nor disagree	Somewhat agree	Somewhat agree	2	1 = Some people’s situations are so challenging that no amount of work will allow them to find success	2	2	No	Yes	Yes	Yes	Yes, probably	Yes, please provide me with a link to the Cogo website (which will allow me to do this) on the next page.	1
2	Male	39	North West (England)	1	Meat in some meals	A lot of the food I buy is locally sourced	Gas	Combination	NA	NA	1095	9	8	Somewhat disagree	3 = I think that's ok	Neither agree nor disagree	Keep the same carbon budget and try again.	9	1	5	4	2	12	11	8	7	10	6	Not very concerned	Neither agree nor disagree	Neither agree nor disagree	Somewhat agree	Neither agree nor disagree	Neither agree nor disagree	Somewhat agree	Neither agree nor disagree	Neither agree nor disagree	3	2	2	2	No	Yes	No	No	Not sure	No, please do not provide me with a link to the Cogo website on the next page.	0
3	Female	63	East Midlands (England)	1	Pescatarian	A lot of the food I buy is locally sourced	Gas	Low Anchor (941 kg), Same Bank	Low	Same Bank	900	3	5	Somewhat disagree	2 = I think I could do a bit better	Somewhat agree	Keep the same carbon budget and try again.	1	NA	NA	NA	NA	NA	2	NA	NA	NA	NA	Very concerned	Somewhat agree	Strongly agree	Strongly disagree	Strongly agree	Strongly agree	Somewhat agree	Strongly agree	Neither agree nor disagree	3	2	2	2	No	Yes	Yes	Yes	No, probably not	No, please do not provide me with a link to the Cogo website on the next page.	0
4	Male	53	West Midlands (England)	2	Meat in some meals	A lot of the food I buy is locally sourced	Gas	High Anchor (1,058 kg), UK Average	High	UK Average	1435	6	7	Neither agree nor disagree	3 = I think that's ok	Somewhat disagree	Increase my carbon budget and try again.	NA	NA	NA	NA	NA	NA	NA	NA	NA	NA	NA	Fairly concerned	Somewhat agree	Neither agree nor disagree	Somewhat disagree	Somewhat agree	Neither agree nor disagree	Somewhat agree	Somewhat agree	Neither agree nor disagree	3	4 = People who work hard can find success no matter what situation they were born into	4 = Respect for elders	2	No	No	No	No	No, probably not	No, please do not provide me with a link to the Cogo website on the next page.	0
5	Female	32	South East (England)	2	Meat in some meals	Some of the food I buy is locally sourced	Gas	Low Anchor (941 kg), Similar Expenditure	Low	Similar Expenditure	1144	5	5	Somewhat agree	3 = I think that's ok	Somewhat agree	Keep the same carbon budget and try again.	2	NA	NA	1	NA	NA	NA	NA	NA	NA	NA	Fairly concerned	Strongly agree	Strongly agree	Strongly disagree	Strongly agree	Strongly agree	Strongly agree	Somewhat agree	Neither agree nor disagree	4 = People are largely responsible for their own outcomes in life	3	3	2	No	Yes	No	No	Not sure	No, please do not provide me with a link to the Cogo website on the next page.	0
6	Female	36	East of England	2	Meat in some meals	Some of the food I buy is locally sourced	Gas	High Anchor (1,058 kg), Similar Expenditure	High	Similar Expenditure	703	10 = Strongly motivated	5	Strongly agree	3 = I think that's ok	Strongly agree	Increase my carbon budget and try again.	NA	NA	NA	NA	NA	NA	NA	NA	NA	NA	NA	Very concerned	Strongly agree	Neither agree nor disagree	Neither agree nor disagree	Strongly agree	Strongly agree	Strongly agree	Strongly agree	Strongly disagree	1 = People’s outcomes in life are determined largely by forces outside of their control	4 = People who work hard can find success no matter what situation they were born into	4 = Respect for elders	4 = Good manners	No	Yes	Yes	No	Yes, definitely	No, please do not provide me with a link to the Cogo website on the next page.	0
7	Female	27	South West (England)	5 or more	Meat in every meal	A lot of the food I buy is locally sourced	Gas	Low Anchor (941 kg), Similar Expenditure	Low	Similar Expenditure	916	10 = Strongly motivated	7	Strongly agree	2 = I think I could do a bit better	Strongly agree	Keep the same carbon budget and try again.	2	1	NA	NA	NA	NA	NA	NA	NA	NA	NA	Very concerned	Strongly agree	Strongly agree	Strongly disagree	Strongly agree	Strongly agree	Strongly agree	Strongly agree	Strongly agree	2	2	1 = Independence	1 = Curiosity	No	Yes	No	No	Yes, definitely	Yes, please provide me with a link to the Cogo website (which will allow me to do this) on the next page.	1
8	Female	61	East of England	2	Meat very rarely	Some of the food I buy is locally sourced	Gas	Low Anchor (941 kg), UK Average	Low	UK Average	822	7	7	Somewhat agree	3 = I think that's ok	Somewhat agree	Keep the same carbon budget and try again.	1	4	NA	3	NA	2	NA	NA	NA	NA	NA	Fairly concerned	Neither agree nor disagree	Somewhat agree	Neither agree nor disagree	Neither agree nor disagree	Somewhat agree	Neither agree nor disagree	Strongly agree	Neither agree nor disagree	3	3	2	3	No	No	No	No	Yes, probably	No, please do not provide me with a link to the Cogo website on the next page.	0
9	Female	NA	West Midlands (England)	4	Meat in some meals	A lot of the food I buy is locally sourced	Gas	High Anchor (1,058 kg), Same Bank	High	Same Bank	1056	9	8	Somewhat agree	3 = I think that's ok	Neither agree nor disagree	Increase my carbon budget and try again.	NA	2	5	3	4	NA	1	NA	NA	NA	NA	Fairly concerned	Somewhat agree	Strongly agree	Somewhat agree	Somewhat agree	Somewhat agree	Somewhat agree	Somewhat agree	Somewhat agree	4 = People are largely responsible for their own outcomes in life	3	3	3	Yes	Yes	Yes	Yes	Yes, definitely	Yes, please provide me with a link to the Cogo website (which will allow me to do this) on the next page.	1
10	Female	56	Scotland	1	Meat in some meals	Some of the food I buy is locally sourced	Gas	High Anchor (1,058 kg), UK Average	High	UK Average	769	3	3	Strongly disagree	2 = I think I could do a bit better	Neither agree nor disagree	Increase my carbon budget and try again.	NA	1	3	NA	2	NA	NA	NA	NA	NA	NA	Fairly concerned	Somewhat disagree	Neither agree nor disagree	Neither agree nor disagree	Neither agree nor disagree	Neither agree nor disagree	Neither agree nor disagree	Somewhat agree	Neither agree nor disagree	2	2	3	3	No	No	No	No	No, definitely not	No, please do not provide me with a link to the Cogo website on the next page.	0
11	Female	64	Scotland	1	Meat in some meals	A lot of the food I buy is locally sourced	Gas	Recommendation	NA	NA	792	9	7	Strongly agree	2 = I think I could do a bit better	Somewhat agree	Keep the same carbon budget and try again.	NA	3	NA	2	NA	NA	1	NA	NA	NA	NA	Very concerned	Strongly disagree	Neither agree nor disagree	Somewhat disagree	Somewhat agree	Neither agree nor disagree	Neither agree nor disagree	Somewhat agree	Neither agree nor disagree	3	2	1 = Independence	1 = Curiosity	No	Yes	Yes	Yes	Yes, definitely	Yes, please provide me with a link to the Cogo website (which will allow me to do this) on the next page.	1
12	Male	40	Scotland	1	Meat very rarely	A lot of the food I buy is locally sourced	Gas	Recommendation	NA	NA	786	10 = Highly motivated	3	Strongly disagree	1 = I think I could do a lot better	Strongly agree	Keep the same carbon budget and try again.	5	NA	NA	NA	4	NA	2	NA	1	3	NA	Very concerned	Neither agree nor disagree	Neither agree nor disagree	Somewhat disagree	Somewhat agree	Somewhat agree	Strongly disagree	Strongly agree	Strongly agree	2	2	3	2	Yes	No	Yes	Yes	Yes, probably	No, please do not provide me with a link to the Cogo website on the next page.	0
13	Male	56	South West (England)	1	Vegetarian	I'm not aware of where my food comes from	Electricity	High Anchor (1,058 kg), Similar Expenditure	High	Similar Expenditure	662	4	8	Somewhat agree	3 = I think that's ok	Neither agree nor disagree	Ignore the carbon budget feature.	1	NA	NA	NA	NA	NA	NA	NA	NA	NA	NA	Very concerned	Strongly disagree	Somewhat disagree	Strongly disagree	Strongly agree	Strongly agree	Somewhat disagree	Neither agree nor disagree	Strongly agree	2	2	2	2	No	Yes	No	Yes	No, probably not	No, please do not provide me with a link to the Cogo website on the next page.	0
14	Male	64	North East (England)	2	Meat in some meals	I'm not aware of where my food comes from	Gas	Low Anchor (941 kg), UK Average	Low	UK Average	895	4	3	Strongly disagree	2 = I think I could do a bit better	Somewhat agree	Keep the same carbon budget and try again.	3	1	NA	4	NA	2	5	NA	6	7	NA	Fairly concerned	Somewhat agree	Strongly agree	Strongly disagree	Somewhat agree	Neither agree nor disagree	Neither agree nor disagree	Somewhat agree	Somewhat agree	2	1 = Some people’s situations are so challenging that no amount of work will allow them to find success	3	2	No	Yes	Yes	No	Yes, probably	No, please do not provide me with a link to the Cogo website on the next page.	0
15	Female	66	North West (England)	2	Meat in some meals	Some of the food I buy is locally sourced	Gas	High Anchor (1,058 kg), UK Average	High	UK Average	974	6	7	Neither agree nor disagree	2 = I think I could do a bit better	Somewhat agree	Increase my carbon budget and try again.	NA	6	NA	2	3	5	NA	NA	1	4	NA	Fairly concerned	Neither agree nor disagree	Strongly agree	Neither agree nor disagree	Somewhat disagree	Somewhat agree	Neither agree nor disagree	Somewhat agree	Neither agree nor disagree	3	3	3	3	No	Yes	Yes	No	Yes, probably	Yes, please provide me with a link to the Cogo website (which will allow me to do this) on the next page.	1
16	Female	63	Scotland	1	Meat in some meals	Some of the food I buy is locally sourced	Gas	Control	Control	None	1125	3	5	Somewhat disagree	2 = I think I could do a bit better	Neither agree nor disagree	Increase my carbon budget and try again.	NA	1	NA	3	2	NA	NA	4	NA	NA	NA	Fairly concerned	Neither agree nor disagree	Strongly agree	Strongly disagree	Strongly agree	Strongly agree	Neither agree nor disagree	Strongly agree	Somewhat agree	3	2	1 = Independence	3	No	Yes	No	Yes	Yes, probably	No, please do not provide me with a link to the Cogo website on the next page.	0
17	Female	41	London (England)	1	Meat very rarely	Some of the food I buy is locally sourced	Gas	Combination	NA	NA	1035	2	7	Somewhat agree	3 = I think that's ok	Somewhat disagree	Ignore the carbon budget feature.	1	2	NA	3	NA	NA	NA	NA	NA	NA	NA	Not very concerned	Somewhat disagree	Somewhat agree	Strongly agree	Somewhat agree	Somewhat agree	Somewhat agree	Neither agree nor disagree	Somewhat disagree	3	2	3	3	No	Yes	Yes	No	No, probably not	No, please do not provide me with a link to the Cogo website on the next page.	0
18	Female	34	North West (England)	2	Meat very rarely	Some of the food I buy is locally sourced	Gas	Control	Control	None	1031	6	4	Somewhat agree	3 = I think that's ok	Neither agree nor disagree	Ignore the carbon budget feature.	NA	NA	2	3	4	NA	NA	NA	1	NA	NA	Fairly concerned	Somewhat agree	Neither agree nor disagree	Somewhat agree	Somewhat agree	Somewhat agree	Neither agree nor disagree	Somewhat agree	Somewhat agree	3	3	3	3	No	No	No	No	Yes, probably	Yes, please provide me with a link to the Cogo website (which will allow me to do this) on the next page.	1
19	Female	42	East Midlands (England)	2	Meat in some meals	A lot of the food I buy is locally sourced	Gas	Low Anchor (941 kg), UK Average	Low	UK Average	1464	5	8	Somewhat agree	4 = I think that's good	Somewhat agree	Increase my carbon budget and try again.	NA	NA	3	2	NA	NA	1	NA	NA	NA	NA	Not very concerned	Somewhat agree	Neither agree nor disagree	Somewhat disagree	Somewhat agree	Somewhat disagree	Somewhat agree	Somewhat disagree	Somewhat disagree	4 = People are largely responsible for their own outcomes in life	3	4 = Respect for elders	2	Yes	Yes	Yes	Yes	Yes, probably	Yes, please provide me with a link to the Cogo website (which will allow me to do this) on the next page.	1
20	Female	NA	London (England)	2	Meat in every meal	Some of the food I buy is locally sourced	Electricity	Control	Control	None	1616	10 = Strongly motivated	6	Strongly agree	5 = I think that's excellent	Strongly agree	Increase my carbon budget and try again.	NA	1	NA	5	NA	NA	2	3	4	NA	NA	Very concerned	Somewhat agree	Neither agree nor disagree	Strongly agree	Somewhat agree	Strongly agree	Somewhat agree	Somewhat agree	Neither agree nor disagree	4 = People are largely responsible for their own outcomes in life	3	4 = Respect for elders	4 = Good manners	No	Yes	Yes	Yes	Yes, definitely	Yes, please provide me with a link to the Cogo website (which will allow me to do this) on the next page.	1
21	Female	NA	East Midlands (England)	2	Meat in some meals	Some of the food I buy is locally sourced	Wood	Recommendation	NA	NA	1412	7	6	Somewhat agree	2 = I think I could do a bit better	Somewhat agree	Keep the same carbon budget and try again.	NA	NA	NA	NA	NA	NA	1	NA	NA	NA	NA	Very concerned	Somewhat agree	Neither agree nor disagree	Strongly disagree	Somewhat agree	Somewhat agree	Somewhat disagree	Neither agree nor disagree	Somewhat agree	2	3	2	3	No	Yes	Yes	Yes	Yes, probably	Yes, please provide me with a link to the Cogo website (which will allow me to do this) on the next page.	1
22	Male	35	North West (England)	1	Meat in every meal	Some of the food I buy is locally sourced	Gas	Recommendation	NA	NA	968	4	4	Neither agree nor disagree	3 = I think that's ok	Neither agree nor disagree	Increase my carbon budget and try again.	NA	NA	1	NA	NA	NA	NA	NA	NA	NA	NA	Fairly concerned	Neither agree nor disagree	Neither agree nor disagree	Neither agree nor disagree	Neither agree nor disagree	Neither agree nor disagree	Neither agree nor disagree	Neither agree nor disagree	Neither agree nor disagree	4 = People are largely responsible for their own outcomes in life	1 = Some people’s situations are so challenging that no amount of work will allow them to find success	2	2	No	No	Yes	No	No, probably not	No, please do not provide me with a link to the Cogo website on the next page.	0
23	Female	39	South East (England)	2	Meat in some meals	Some of the food I buy is locally sourced	Gas	Low Anchor (941 kg), Same Bank	Low	Same Bank	1165	7	5	Strongly agree	1 = I think I could do a lot better	Somewhat agree	Increase my carbon budget and try again.	NA	NA	1	NA	NA	NA	NA	NA	NA	NA	NA	Very concerned	Somewhat agree	Somewhat agree	Somewhat agree	Somewhat agree	Somewhat agree	Neither agree nor disagree	Strongly agree	Somewhat agree	3	2	4 = Respect for elders	3	No	Yes	No	No	Yes, definitely	Yes, please provide me with a link to the Cogo website (which will allow me to do this) on the next page.	1
24	Female	62	Wales	2	Pescatarian	Some of the food I buy is locally sourced	Wood	Low Anchor (941 kg), Same Bank	Low	Same Bank	1000	10 = Strongly motivated	5	Strongly agree	1 = I think I could do a lot better	Strongly agree	Keep the same carbon budget and try again.	4	7	1	3	6	9	10	5	11	8	2	Very concerned	Somewhat disagree	Neither agree nor disagree	Strongly disagree	Strongly agree	Strongly agree	Neither agree nor disagree	Strongly agree	Strongly agree	2	1 = Some people’s situations are so challenging that no amount of work will allow them to find success	1 = Independence	1 = Curiosity	Yes	Yes	No	No	Yes, definitely	No, please do not provide me with a link to the Cogo website on the next page.	0
25	Male	53	North West (England)	2	Meat in some meals	Some of the food I buy is locally sourced	Gas	Low Anchor (941 kg), UK Average	Low	UK Average	940	8	5	Somewhat agree	2 = I think I could do a bit better	Somewhat agree	Keep the same carbon budget and try again.	2	1	NA	NA	NA	NA	NA	NA	NA	NA	NA	Very concerned	Somewhat agree	Strongly agree	Somewhat disagree	Strongly agree	Somewhat agree	Somewhat agree	Somewhat agree	Somewhat disagree	3	3	4 = Respect for elders	3	No	Yes	No	Yes	Yes, definitely	No, please do not provide me with a link to the Cogo website on the next page.	0
26	Female	NA	North East (England)	2	Meat in some meals	Some of the food I buy is locally sourced	Electricity	High Anchor (1,058 kg), UK Average	High	UK Average	1462	4	8	Neither agree nor disagree	3 = I think that's ok	Neither agree nor disagree	Increase my carbon budget and try again.	NA	NA	7	6	NA	5	4	NA	3	2	NA	Fairly concerned	Somewhat agree	Neither agree nor disagree	Somewhat agree	Strongly agree	Neither agree nor disagree	Somewhat agree	Neither agree nor disagree	Neither agree nor disagree	2	3	3	2	Yes	Yes	Yes	Yes	Yes, probably	Yes, please provide me with a link to the Cogo website (which will allow me to do this) on the next page.	1
27	Female	23	South East (England)	2	Meat in some meals	I'm not aware of where my food comes from	Electricity	High Anchor (1,058 kg), UK Average	High	UK Average	1315	4	4	Somewhat disagree	1 = I think I could do a lot better	Somewhat agree	Keep the same carbon budget and try again.	1	4	NA	3	NA	NA	NA	NA	2	NA	NA	Fairly concerned	Strongly disagree	Strongly disagree	Neither agree nor disagree	Strongly agree	Strongly agree	Somewhat agree	Somewhat agree	Strongly agree	2	1 = Some people’s situations are so challenging that no amount of work will allow them to find success	1 = Independence	2	No	Yes	No	Yes	Yes, probably	Yes, please provide me with a link to the Cogo website (which will allow me to do this) on the next page.	1
28	Male	43	East of England	2	Meat in some meals	I'm not aware of where my food comes from	Gas	Recommendation	NA	NA	1056	5	5	Neither agree nor disagree	2 = I think I could do a bit better	Neither agree nor disagree	Ignore the carbon budget feature.	NA	NA	NA	NA	NA	NA	NA	NA	NA	NA	1	Fairly concerned	Somewhat agree	Somewhat agree	Somewhat disagree	Somewhat agree	Somewhat agree	Somewhat agree	Somewhat agree	Neither agree nor disagree	2	3	2	2	No	No	No	No	Yes, probably	No, please do not provide me with a link to the Cogo website on the next page.	0
29	Female	36	North West (England)	2	Meat in every meal	I'm not aware of where my food comes from	Gas	Control	Control	None	1328	10 = Strongly motivated	10 = Very easy	Strongly disagree	1 = I think I could do a lot better	Strongly disagree	Increase my carbon budget and try again.	NA	NA	NA	NA	NA	NA	1	NA	NA	NA	NA	Very concerned	Strongly agree	Strongly agree	Strongly agree	Strongly agree	Strongly agree	Strongly agree	Strongly agree	Strongly agree	2	4 = People who work hard can find success no matter what situation they were born into	2	2	No	Yes	Yes	No	Yes, definitely	Yes, please provide me with a link to the Cogo website (which will allow me to do this) on the next page.	1
30	Female	18	South West (England)	1	Meat in some meals	I'm not aware of where my food comes from	Gas	Low Anchor (941 kg), UK Average	Low	UK Average	906	4	8	Somewhat agree	2 = I think I could do a bit better	Neither agree nor disagree	Ignore the carbon budget feature.	NA	NA	NA	NA	NA	NA	NA	NA	NA	NA	NA	Fairly concerned	Somewhat disagree	Somewhat agree	Somewhat disagree	Strongly agree	Neither agree nor disagree	Somewhat disagree	Somewhat agree	Somewhat agree	3	2	2	4 = Good manners	No	No	Yes	No	No, probably not	No, please do not provide me with a link to the Cogo website on the next page.	0
31	Female	42	London (England)	1	Meat in some meals	Some of the food I buy is locally sourced	Gas	Low Anchor (941 kg), Similar Expenditure	Low	Similar Expenditure	940	10 = Strongly motivated	5	Somewhat agree	3 = I think that's ok	Somewhat agree	Increase my carbon budget and try again.	2	NA	NA	NA	NA	NA	1	NA	NA	NA	NA	Fairly concerned	Somewhat agree	Strongly agree	Strongly disagree	Strongly agree	Somewhat agree	Strongly agree	Strongly agree	Strongly agree	1 = People’s outcomes in life are determined largely by forces outside of their control	1 = Some people’s situations are so challenging that no amount of work will allow them to find success	4 = Respect for elders	4 = Good manners	No	Yes	No	No	No, probably not	No, please do not provide me with a link to the Cogo website on the next page.	0
32	Male	47	West Midlands (England)	2	Meat in some meals	Some of the food I buy is locally sourced	Electricity	Low Anchor (941 kg), Same Bank	Low	Same Bank	1285	7	6	Strongly agree	5 = I think that's excellent	Neither agree nor disagree	Keep the same carbon budget and try again.	1	5	NA	NA	NA	NA	4	3	NA	2	NA	Fairly concerned	Somewhat agree	Somewhat agree	Strongly disagree	Strongly agree	Somewhat disagree	Strongly agree	Strongly agree	Somewhat disagree	3	4 = People who work hard can find success no matter what situation they were born into	4 = Respect for elders	4 = Good manners	No	Yes	Yes	Yes	Yes, probably	Yes, please provide me with a link to the Cogo website (which will allow me to do this) on the next page.	1
33	Female	53	Yorkshire and The Humber (England)	3	Vegetarian	A lot of the food I buy is locally sourced	Gas	Recommendation	NA	NA	796	3	2	Strongly disagree	3 = I think that's ok	Somewhat disagree	Increase my carbon budget and try again.	NA	NA	NA	NA	NA	NA	NA	NA	NA	NA	NA	Not very concerned	Neither agree nor disagree	Somewhat agree	Neither agree nor disagree	Neither agree nor disagree	Neither agree nor disagree	Strongly disagree	Somewhat disagree	Neither agree nor disagree	2	2	2	2	Yes	No	No	Yes	Yes, probably	Yes, please provide me with a link to the Cogo website (which will allow me to do this) on the next page.	1
34	Female	27	North West (England)	3	Meat in some meals	Some of the food I buy is locally sourced	Electricity	Low Anchor (941 kg), UK Average	Low	UK Average	849	5	3	Somewhat agree	2 = I think I could do a bit better	Somewhat agree	Keep the same carbon budget and try again.	5	2	10	8	9	1	7	4	3	6	11	Fairly concerned	Somewhat disagree	Neither agree nor disagree	Somewhat agree	Strongly agree	Somewhat agree	Neither agree nor disagree	Strongly agree	Somewhat agree	3	2	1 = Independence	1 = Curiosity	No	No	No	No	Yes, probably	No, please do not provide me with a link to the Cogo website on the next page.	0
35	Female	NA	Yorkshire and The Humber (England)	1	Meat in some meals	A lot of the food I buy is locally sourced		High Anchor (1,058 kg), Same Bank	High	Same Bank	1058	8	6	Strongly agree	2 = I think I could do a bit better	Strongly agree	Keep the same carbon budget and try again.	NA	NA	2	NA	1	NA	NA	NA	NA	NA	NA	Very concerned	Strongly agree	Strongly agree	Neither agree nor disagree	Strongly agree	Neither agree nor disagree	Neither agree nor disagree	Neither agree nor disagree	Neither agree nor disagree	1 = People’s outcomes in life are determined largely by forces outside of their control	2	1 = Independence	4 = Good manners	No	Yes	No	No	Yes, definitely	No, please do not provide me with a link to the Cogo website on the next page.	0
36	Female	30	North West (England)	2	Meat in some meals	I'm not aware of where my food comes from	Gas	High Anchor (1,058 kg), Similar Expenditure	High	Similar Expenditure	970	10 = Strongly motivated	10 = Very easy	Somewhat disagree	3 = I think that's ok	Strongly agree	Keep the same carbon budget and try again.	1	NA	NA	NA	NA	NA	NA	NA	NA	NA	NA	Fairly concerned	Somewhat agree	Strongly agree	Somewhat disagree	Strongly agree	Somewhat agree	Somewhat agree	Strongly agree	Strongly agree	1 = People’s outcomes in life are determined largely by forces outside of their control	1 = Some people’s situations are so challenging that no amount of work will allow them to find success	3	3	No	No	No	No	No, probably not	Yes, please provide me with a link to the Cogo website (which will allow me to do this) on the next page.	1
37	Male	48	East of England	4	Meat in every meal	Some of the food I buy is locally sourced	Electricity	High Anchor (1,058 kg), Similar Expenditure	High	Similar Expenditure	860	6	5	Somewhat disagree	3 = I think that's ok	Somewhat disagree	Increase my carbon budget and try again.	NA	2	NA	NA	3	NA	NA	NA	1	NA	NA	Very concerned	Neither agree nor disagree	Neither agree nor disagree	Strongly disagree	Somewhat agree	Neither agree nor disagree	Neither agree nor disagree	Somewhat agree	Somewhat disagree	3	2	4 = Respect for elders	4 = Good manners	No	No	No	No	Yes, definitely	Yes, please provide me with a link to the Cogo website (which will allow me to do this) on the next page.	1
38	Female	74	Wales	1	Meat in some meals	Some of the food I buy is locally sourced	Gas	Combination	NA	NA	943	8	5	Somewhat agree	2 = I think I could do a bit better	Somewhat agree	Keep the same carbon budget and try again.	3	NA	NA	1	NA	NA	2	NA	NA	NA	NA	Fairly concerned	Somewhat agree	Strongly agree	Strongly disagree	Strongly agree	Somewhat agree	Somewhat agree	Strongly agree	Somewhat agree	3	2	3	3	No	Yes	No	No	Yes, definitely	No, please do not provide me with a link to the Cogo website on the next page.	0
39	Female	44	West Midlands (England)	2	Meat very rarely	I'm not aware of where my food comes from	Gas	Low Anchor (941 kg), Similar Expenditure	Low	Similar Expenditure	1021	10 = Strongly motivated	4	Strongly agree	2 = I think I could do a bit better	Somewhat agree	Keep the same carbon budget and try again.	5	1	NA	NA	4	3	NA	NA	2	NA	NA	Fairly concerned	Strongly agree	Strongly agree	Strongly disagree	Strongly agree	Somewhat agree	Neither agree nor disagree	Neither agree nor disagree	Strongly disagree	2	2	1 = Independence	1 = Curiosity	No	Yes	No	No	Yes, definitely	Yes, please provide me with a link to the Cogo website (which will allow me to do this) on the next page.	1
40	Female	56	South East (England)	2	Meat in some meals	Some of the food I buy is locally sourced	Gas	Low Anchor (941 kg), UK Average	Low	UK Average	588	1 = Not motivated at all	10 = Very easy	Strongly agree	3 = I think that's ok	Strongly agree	Keep the same carbon budget and try again.	NA	1	NA	NA	NA	2	NA	NA	NA	NA	NA	Not very concerned	Somewhat agree	Strongly agree	Neither agree nor disagree	Strongly agree	Somewhat agree	Somewhat agree	Somewhat agree	Neither agree nor disagree	4 = People are largely responsible for their own outcomes in life	4 = People who work hard can find success no matter what situation they were born into	4 = Respect for elders	4 = Good manners	No	Yes	No	No	No, probably not	No, please do not provide me with a link to the Cogo website on the next page.	0
41	Female	38	South West (England)	2	Meat in some meals	Some of the food I buy is locally sourced		Combination	NA	NA	773	8	6	Somewhat agree	2 = I think I could do a bit better	Somewhat agree	Keep the same carbon budget and try again.	NA	NA	NA	NA	NA	NA	NA	2	NA	1	NA	Very concerned	Strongly agree	Somewhat agree	Somewhat agree	Strongly disagree	Somewhat agree	Neither agree nor disagree	Somewhat agree	Neither agree nor disagree	3	1 = Some people’s situations are so challenging that no amount of work will allow them to find success	4 = Respect for elders	3	No	No	No	No	Yes, probably	No, please do not provide me with a link to the Cogo website on the next page.	0
42	Female	64	Scotland	2	Meat in some meals	Some of the food I buy is locally sourced	Gas	Recommendation	NA	NA	1280	8	5	Somewhat agree	2 = I think I could do a bit better	Somewhat agree	Keep the same carbon budget and try again.	2	NA	NA	3	1	NA	4	NA	NA	NA	NA	Fairly concerned	Neither agree nor disagree	Somewhat agree	Somewhat disagree	Neither agree nor disagree	Somewhat agree	Neither agree nor disagree	Somewhat agree	Somewhat agree	1 = People’s outcomes in life are determined largely by forces outside of their control	1 = Some people’s situations are so challenging that no amount of work will allow them to find success	1 = Independence	1 = Curiosity	No	Yes	Yes	No	Not sure	No, please do not provide me with a link to the Cogo website on the next page.	0
43	Male	64	London (England)	2	Pescatarian	Some of the food I buy is locally sourced	Electricity	Low Anchor (941 kg), UK Average	Low	UK Average	993	7	5	Somewhat agree	2 = I think I could do a bit better	Neither agree nor disagree	Keep the same carbon budget and try again.	10	6	3	8	7	2	1	9	5	4	NA	Fairly concerned	Somewhat agree	Somewhat agree	Somewhat disagree	Somewhat agree	Somewhat agree	Neither agree nor disagree	Somewhat agree	Neither agree nor disagree	4 = People are largely responsible for their own outcomes in life	2	4 = Respect for elders	3	No	Yes	No	No	Yes, probably	Yes, please provide me with a link to the Cogo website (which will allow me to do this) on the next page.	1
44	Female	38	West Midlands (England)	1	Meat in some meals	I'm not aware of where my food comes from	Gas	Low Anchor (941 kg), Similar Expenditure	Low	Similar Expenditure	1200	1 = Not motivated at all	6	Somewhat agree	4 = I think that's good	Somewhat disagree	Ignore the carbon budget feature.	NA	NA	NA	NA	3	NA	2	NA	1	NA	NA	Not at all concerned	Strongly agree	Somewhat agree	Strongly disagree	Strongly agree	Somewhat agree	Somewhat agree	Somewhat agree	Somewhat agree	1 = People’s outcomes in life are determined largely by forces outside of their control	2	3	3	Yes	Yes	No	Yes	No, probably not	No, please do not provide me with a link to the Cogo website on the next page.	0
45	Female	61	Scotland	1	Meat in some meals	A lot of the food I buy is locally sourced	Gas	Low Anchor (941 kg), Similar Expenditure	Low	Similar Expenditure	926	7	4	Somewhat agree	1 = I think I could do a lot better	Somewhat agree	Keep the same carbon budget and try again.	NA	4	NA	2	NA	NA	1	NA	3	NA	NA	Fairly concerned	Neither agree nor disagree	Somewhat agree	Somewhat disagree	Somewhat agree	Neither agree nor disagree	Somewhat disagree	Somewhat agree	Somewhat agree	3	3	3	3	No	Yes	Yes	No	Yes, probably	No, please do not provide me with a link to the Cogo website on the next page.	0
46	Female	42	South East (England)	2	Meat in some meals	I'm not aware of where my food comes from	Gas	Low Anchor (941 kg), Same Bank	Low	Same Bank	1016	8	8	Somewhat agree	4 = I think that's good	Somewhat agree	Keep the same carbon budget and try again.	1	NA	7	6	NA	NA	2	5	3	4	NA	Fairly concerned	Somewhat agree	Somewhat agree	Somewhat agree	Somewhat agree	Somewhat agree	Somewhat agree	Somewhat agree	Somewhat agree	1 = People’s outcomes in life are determined largely by forces outside of their control	1 = Some people’s situations are so challenging that no amount of work will allow them to find success	4 = Respect for elders	4 = Good manners	No	Yes	No	Yes	Yes, definitely	Yes, please provide me with a link to the Cogo website (which will allow me to do this) on the next page.	1
47	Female	43	Wales	2	Meat in every meal	Some of the food I buy is locally sourced	Gas	Low Anchor (941 kg), Similar Expenditure	Low	Similar Expenditure	993	6	5	Somewhat agree	2 = I think I could do a bit better	Somewhat disagree	Keep the same carbon budget and try again.	2	1	NA	NA	NA	NA	3	NA	NA	NA	NA	Fairly concerned	Somewhat agree	Strongly agree	Somewhat disagree	Somewhat agree	Somewhat agree	Somewhat agree	Somewhat agree	Neither agree nor disagree	4 = People are largely responsible for their own outcomes in life	4 = People who work hard can find success no matter what situation they were born into	3	3	No	Yes	No	No	No, probably not	No, please do not provide me with a link to the Cogo website on the next page.	0
48	Female	NA	North East (England)	3	Meat in every meal	A lot of the food I buy is locally sourced	Oil	High Anchor (1,058 kg), Same Bank	High	Same Bank	815	5	5	Somewhat disagree	3 = I think that's ok	Neither agree nor disagree	Keep the same carbon budget and try again.	NA	NA	NA	1	NA	NA	NA	NA	NA	NA	NA	Not very concerned	Strongly disagree	Somewhat agree	Somewhat agree	Neither agree nor disagree	Neither agree nor disagree	Neither agree nor disagree	Neither agree nor disagree	Neither agree nor disagree	1 = People’s outcomes in life are determined largely by forces outside of their control	1 = Some people’s situations are so challenging that no amount of work will allow them to find success	1 = Independence	2	Yes	No	Yes	Yes	Yes, definitely	Yes, please provide me with a link to the Cogo website (which will allow me to do this) on the next page.	1
49	Female	54	East Midlands (England)	2	Meat very rarely	Some of the food I buy is locally sourced	Gas	Combination	NA	NA	1265	8	5	Somewhat agree	2 = I think I could do a bit better	Somewhat agree	Keep the same carbon budget and try again.	NA	1	NA	NA	NA	2	NA	3	NA	NA	NA	Fairly concerned	Somewhat agree	Somewhat agree	Somewhat disagree	Neither agree nor disagree	Somewhat agree	Neither agree nor disagree	Somewhat agree	Somewhat agree	1 = People’s outcomes in life are determined largely by forces outside of their control	3	4 = Respect for elders	4 = Good manners	No	No	No	No	Yes, probably	No, please do not provide me with a link to the Cogo website on the next page.	0
50	Female	51	North East (England)	1	Meat in some meals	Some of the food I buy is locally sourced	Gas	Low Anchor (941 kg), Same Bank	Low	Same Bank	1060	8	5	Somewhat agree	2 = I think I could do a bit better	Somewhat agree	Increase my carbon budget and try again.	NA	1	NA	2	NA	NA	NA	NA	3	NA	NA	Very concerned	Strongly disagree	Neither agree nor disagree	Strongly disagree	Somewhat agree	Somewhat agree	Neither agree nor disagree	Somewhat agree	Strongly agree	2	1 = Some people’s situations are so challenging that no amount of work will allow them to find success	2	2	No	Yes	No	Yes	Yes, definitely	Yes, please provide me with a link to the Cogo website (which will allow me to do this) on the next page.	1
51	Female	48	South East (England)	1	Meat very rarely	Some of the food I buy is locally sourced	Gas	High Anchor (1,058 kg), UK Average	High	UK Average	936	8	6	Neither agree nor disagree	2 = I think I could do a bit better	Somewhat agree	Increase my carbon budget and try again.	NA	1	NA	NA	NA	NA	NA	NA	NA	NA	NA	Very concerned	Strongly agree	Strongly agree	Somewhat disagree	Strongly agree	Strongly agree	Neither agree nor disagree	Strongly agree	Somewhat disagree	2	3	4 = Respect for elders	4 = Good manners	No	Yes	No	No	Yes, definitely	Yes, please provide me with a link to the Cogo website (which will allow me to do this) on the next page.	1
52	Male	50	South East (England)	3	Vegetarian	I'm not aware of where my food comes from	Gas	Low Anchor (941 kg), Same Bank	Low	Same Bank	900	1 = Not motivated at all	5	Somewhat disagree	3 = I think that's ok	Neither agree nor disagree	Ignore the carbon budget feature.	1	NA	NA	NA	NA	NA	NA	NA	NA	NA	NA	Fairly concerned	Somewhat disagree	Neither agree nor disagree	Neither agree nor disagree	Somewhat agree	Somewhat agree	Strongly disagree	Somewhat disagree	Somewhat agree	3	2	2	2	No	Yes	No	No	No, probably not	No, please do not provide me with a link to the Cogo website on the next page.	0
53	Female	43	East of England	2	Meat in some meals	Some of the food I buy is locally sourced	Gas	High Anchor (1,058 kg), Similar Expenditure	High	Similar Expenditure	1031	7	4	Somewhat agree	4 = I think that's good	Somewhat agree	Keep the same carbon budget and try again.	NA	NA	NA	NA	2	NA	NA	NA	1	NA	NA	Fairly concerned	Somewhat agree	Somewhat agree	Somewhat agree	Somewhat disagree	Somewhat agree	Somewhat agree	Strongly agree	Somewhat agree	3	3	2	2	No	Yes	Yes	No	Yes, probably	No, please do not provide me with a link to the Cogo website on the next page.	0
54	Female	42	East of England	3	Meat in some meals	Some of the food I buy is locally sourced	Gas	Recommendation	NA	NA	1059	5	5	Neither agree nor disagree	3 = I think that's ok	Neither agree nor disagree	Keep the same carbon budget and try again.	NA	1	NA	2	NA	NA	NA	NA	NA	NA	NA	Fairly concerned	Neither agree nor disagree	Neither agree nor disagree	Neither agree nor disagree	Neither agree nor disagree	Neither agree nor disagree	Neither agree nor disagree	Neither agree nor disagree	Neither agree nor disagree	3	3	3	3	No	Yes	No	No	No, probably not	No, please do not provide me with a link to the Cogo website on the next page.	0
55	Female	43	North East (England)	1	Meat in some meals	I'm not aware of where my food comes from	Gas	High Anchor (1,058 kg), UK Average	High	UK Average	986	5	5	Neither agree nor disagree	2 = I think I could do a bit better	Neither agree nor disagree	Increase my carbon budget and try again.	1	NA	NA	NA	NA	NA	NA	NA	NA	NA	NA	Not very concerned	Somewhat agree	Neither agree nor disagree	Neither agree nor disagree	Strongly agree	Strongly agree	Strongly agree	Strongly agree	Neither agree nor disagree	4 = People are largely responsible for their own outcomes in life	4 = People who work hard can find success no matter what situation they were born into	4 = Respect for elders	4 = Good manners	No	No	No	Yes	No, probably not	No, please do not provide me with a link to the Cogo website on the next page.	0
56	Female	36	Northern Ireland	1	Meat in every meal	Some of the food I buy is locally sourced	Oil	Recommendation	NA	NA	1764	1 = Not motivated at all	3	Somewhat agree	5 = I think that's excellent	Strongly disagree	Ignore the carbon budget feature.	NA	NA	NA	NA	NA	NA	NA	NA	NA	NA	1	Not at all concerned	Strongly agree	Strongly agree	Neither agree nor disagree	Somewhat agree	Strongly agree	Somewhat agree	Strongly agree	Strongly disagree	2	1 = Some people’s situations are so challenging that no amount of work will allow them to find success	3	2	No	No	No	No	No, definitely not	No, please do not provide me with a link to the Cogo website on the next page.	0
57	Female	54	Scotland	2	Meat in some meals	Some of the food I buy is locally sourced	Gas	Combination	NA	NA	1215	7	7	Strongly agree	1 = I think I could do a lot better	Somewhat agree	Increase my carbon budget and try again.	NA	NA	NA	1	NA	NA	NA	NA	NA	NA	NA	Fairly concerned	Somewhat agree	Strongly agree	Somewhat disagree	Strongly agree	Strongly disagree	Neither agree nor disagree	Neither agree nor disagree	Somewhat agree	3	3	1 = Independence	4 = Good manners	No	No	No	Yes	No, probably not	No, please do not provide me with a link to the Cogo website on the next page.	0
58	Female	69	East of England	2	Meat in some meals	I'm not aware of where my food comes from	Gas	Low Anchor (941 kg), Similar Expenditure	Low	Similar Expenditure	772	5	5	Somewhat disagree	2 = I think I could do a bit better	Somewhat agree	Keep the same carbon budget and try again.	NA	NA	NA	NA	NA	NA	NA	NA	NA	NA	1	Not very concerned	Strongly agree	Strongly agree	Neither agree nor disagree	Strongly agree	Neither agree nor disagree	Neither agree nor disagree	Strongly agree	Strongly disagree	4 = People are largely responsible for their own outcomes in life	2	2	2	No	Yes	No	No	No, definitely not	No, please do not provide me with a link to the Cogo website on the next page.	0
59	Male	40	South East (England)	2	Meat in some meals	Some of the food I buy is locally sourced	Electricity	Low Anchor (941 kg), UK Average	Low	UK Average	1231	7	6	Somewhat agree	4 = I think that's good	Somewhat agree	Increase my carbon budget and try again.	7	5	10	1	2	9	8	6	3	4	NA	Fairly concerned	Somewhat agree	Somewhat agree	Somewhat agree	Somewhat agree	Somewhat agree	Somewhat agree	Somewhat agree	Somewhat agree	3	3	3	2	Yes	Yes	Yes	Yes	Yes, probably	Yes, please provide me with a link to the Cogo website (which will allow me to do this) on the next page.	1
60	Female	40	East Midlands (England)	2	Vegetarian	I'm not aware of where my food comes from	Gas	Control	Control	None	1764	1 = Not motivated at all	5	Somewhat agree	5 = I think that's excellent	Strongly disagree	Ignore the carbon budget feature.	NA	NA	NA	NA	NA	NA	NA	NA	NA	NA	1	Not very concerned	Somewhat agree	Somewhat agree	Strongly disagree	Strongly agree	Somewhat agree	Strongly disagree	Strongly agree	Somewhat disagree	2	2	2	1 = Curiosity	No	Yes	No	Yes	No, definitely not	No, please do not provide me with a link to the Cogo website on the next page.	0
61	Male	30	Scotland	1	Meat in every meal	A lot of the food I buy is locally sourced	Oil	Low Anchor (941 kg), UK Average	Low	UK Average	1513	10 = Strongly motivated	7	Neither agree nor disagree	3 = I think that's ok	Somewhat disagree	Keep the same carbon budget and try again.	12	8	11	9	2	1	4	7	6	10	3	Not at all concerned	Neither agree nor disagree	Somewhat disagree	Strongly agree	Strongly disagree	Somewhat agree	Strongly disagree	Strongly agree	Strongly disagree	2	2	2	2	No	Yes	No	Yes	Yes, definitely	No, please do not provide me with a link to the Cogo website on the next page.	0
62	Female	47	East Midlands (England)	3	Meat in some meals	Some of the food I buy is locally sourced	Gas	Combination	NA	NA	1306	3	3	Neither agree nor disagree	3 = I think that's ok	Neither agree nor disagree	Ignore the carbon budget feature.	NA	1	NA	2	NA	NA	NA	NA	NA	NA	NA	Not very concerned	Somewhat disagree	Neither agree nor disagree	Strongly disagree	Somewhat agree	Somewhat agree	Neither agree nor disagree	Somewhat agree	Somewhat disagree	3	3	2	3	No	Yes	No	No	No, probably not	No, please do not provide me with a link to the Cogo website on the next page.	0
63	Female	47	West Midlands (England)	3	Meat in some meals	Some of the food I buy is locally sourced	Gas	High Anchor (1,058 kg), Same Bank	High	Same Bank	975	5	5	Somewhat agree	2 = I think I could do a bit better	Somewhat agree	Keep the same carbon budget and try again.	NA	NA	NA	1	NA	NA	NA	NA	NA	NA	NA	Fairly concerned	Neither agree nor disagree	Somewhat agree	Somewhat disagree	Strongly agree	Neither agree nor disagree	Somewhat agree	Somewhat agree	Somewhat agree	3	3	2	3	No	No	No	No	No, probably not	No, please do not provide me with a link to the Cogo website on the next page.	0
64	Female	36	West Midlands (England)	3	Meat in some meals	I'm not aware of where my food comes from	Gas	High Anchor (1,058 kg), Same Bank	High	Same Bank	790	6	6	Neither agree nor disagree	3 = I think that's ok	Neither agree nor disagree	Keep the same carbon budget and try again.	NA	1	2	NA	4	NA	3	NA	NA	NA	NA	Fairly concerned	Somewhat agree	Somewhat agree	Somewhat disagree	Somewhat agree	Somewhat agree	Somewhat agree	Somewhat agree	Somewhat agree	2	3	4 = Respect for elders	4 = Good manners	No	Yes	No	Yes	No, probably not	No, please do not provide me with a link to the Cogo website on the next page.	0
65	Male	69	Scotland	2	Meat in some meals	Some of the food I buy is locally sourced	Gas	Combination	NA	NA	1037	2	8	Somewhat agree	3 = I think that's ok	Neither agree nor disagree	Keep the same carbon budget and try again.	NA	NA	NA	1	3	NA	2	NA	NA	NA	NA	Very concerned	Neither agree nor disagree	Somewhat agree	Somewhat disagree	Somewhat agree	Neither agree nor disagree	Neither agree nor disagree	Somewhat agree	Somewhat disagree	3	3	2	2	No	Yes	No	No	Yes, probably	No, please do not provide me with a link to the Cogo website on the next page.	0
66	Female	37	East Midlands (England)	1	Meat in some meals	Some of the food I buy is locally sourced	Gas	Control	Control	None	1265	4	6	Somewhat agree	2 = I think I could do a bit better	Neither agree nor disagree	Ignore the carbon budget feature.	1	2	NA	NA	NA	NA	NA	NA	NA	NA	NA	Fairly concerned	Somewhat agree	Strongly agree	Strongly disagree	Strongly agree	Somewhat agree	Somewhat disagree	Strongly agree	Strongly agree	4 = People are largely responsible for their own outcomes in life	2	2	3	No	Yes	No	No	No, probably not	No, please do not provide me with a link to the Cogo website on the next page.	0
67	Male	58	North West (England)	2	Meat in every meal	A lot of the food I buy is locally sourced	Electricity	High Anchor (1,058 kg), Similar Expenditure	High	Similar Expenditure	839	6	7	Neither agree nor disagree	3 = I think that's ok	Neither agree nor disagree	Keep the same carbon budget and try again.	2	NA	1	3	NA	NA	NA	NA	NA	NA	NA	Very concerned	Strongly agree	Strongly agree	Strongly disagree	Somewhat agree	Strongly agree	Neither agree nor disagree	Strongly agree	Strongly agree	3	3	3	3	No	Yes	No	No	No, probably not	No, please do not provide me with a link to the Cogo website on the next page.	0
68	Female	31	London (England)	1	Pescatarian	Some of the food I buy is locally sourced	Gas	Combination	NA	NA	1000	5	6	Somewhat agree	2 = I think I could do a bit better	Neither agree nor disagree	Keep the same carbon budget and try again.	NA	NA	NA	NA	NA	NA	1	NA	2	NA	NA	Very concerned	Somewhat agree	Somewhat disagree	Somewhat agree	Strongly agree	Somewhat agree	Somewhat agree	Strongly agree	Somewhat agree	2	2	2	3	Yes	Yes	No	No	Yes, probably	No, please do not provide me with a link to the Cogo website on the next page.	0
69	Male	67	South East (England)	2	Meat in some meals	I'm not aware of where my food comes from	Gas	Combination	NA	NA	627	8	10 = Very easy	Strongly agree	4 = I think that's good	Somewhat agree	Ignore the carbon budget feature.	1	NA	NA	2	NA	NA	NA	NA	NA	3	NA	Very concerned	Neither agree nor disagree	Somewhat agree	Somewhat agree	Strongly agree	Somewhat agree	Neither agree nor disagree	Somewhat agree	Somewhat agree	3	3	3	3	No	Yes	No	No	Yes, definitely	No, please do not provide me with a link to the Cogo website on the next page.	0
70	Female	NA	East of England	2	Meat in every meal	I'm not aware of where my food comes from	Gas	High Anchor (1,058 kg), UK Average	High	UK Average	1764	1 = Not motivated at all	1 = Very difficult	Strongly agree	3 = I think that's ok	Neither agree nor disagree	Ignore the carbon budget feature.	NA	NA	NA	NA	NA	NA	NA	NA	NA	NA	1	Very concerned	Neither agree nor disagree	Neither agree nor disagree	Strongly disagree	Strongly agree	Neither agree nor disagree	Neither agree nor disagree	Neither agree nor disagree	Neither agree nor disagree	2	2	2	2	No	Yes	No	No	No, definitely not	No, please do not provide me with a link to the Cogo website on the next page.	0
71	Female	23	North East (England)	1	Meat in some meals	Some of the food I buy is locally sourced	Gas	High Anchor (1,058 kg), Same Bank	High	Same Bank	972	8	7	Somewhat agree	4 = I think that's good	Somewhat agree	Keep the same carbon budget and try again.	3	5	1	4	9	11	2	8	10	7	6	Fairly concerned	Somewhat agree	Neither agree nor disagree	Somewhat agree	Strongly agree	Neither agree nor disagree	Strongly agree	Somewhat agree	Somewhat agree	3	4 = People who work hard can find success no matter what situation they were born into	3	2	No	No	No	No	Yes, probably	Yes, please provide me with a link to the Cogo website (which will allow me to do this) on the next page.	1
72	Female	33	South East (England)	1	Meat in some meals	Some of the food I buy is locally sourced	Gas	Combination	NA	NA	797	5	5	Somewhat disagree	2 = I think I could do a bit better	Neither agree nor disagree	Keep the same carbon budget and try again.	NA	NA	NA	NA	NA	NA	NA	NA	NA	NA	1	Fairly concerned	Neither agree nor disagree	Somewhat agree	Somewhat agree	Strongly agree	Somewhat agree	Neither agree nor disagree	Somewhat agree	Somewhat agree	3	2	3	2	No	Yes	No	No	Yes, probably	Yes, please provide me with a link to the Cogo website (which will allow me to do this) on the next page.	1
73	Female	39	East of England	1	Vegetarian	I'm not aware of where my food comes from	Gas	High Anchor (1,058 kg), Same Bank	High	Same Bank	1764	1 = Not motivated at all	10 = Very easy	Somewhat agree	3 = I think that's ok	Somewhat disagree	Ignore the carbon budget feature.	NA	NA	NA	NA	NA	NA	NA	NA	NA	NA	1	Fairly concerned	Somewhat disagree	Neither agree nor disagree	Somewhat disagree	Somewhat agree	Neither agree nor disagree	Somewhat disagree	Neither agree nor disagree	Neither agree nor disagree	3	2	2	3	No	Yes	No	No	No, probably not	No, please do not provide me with a link to the Cogo website on the next page.	0
74	Female	59	West Midlands (England)	5 or more	Meat in every meal	Some of the food I buy is locally sourced	Gas	Low Anchor (941 kg), UK Average	Low	UK Average	915	7	5	Somewhat disagree	2 = I think I could do a bit better	Somewhat agree	Keep the same carbon budget and try again.	NA	NA	NA	NA	NA	NA	NA	NA	NA	NA	NA	Fairly concerned	Neither agree nor disagree	Strongly agree	Somewhat disagree	Neither agree nor disagree	Somewhat agree	Neither agree nor disagree	Somewhat agree	Neither agree nor disagree	3	3	3	4 = Good manners	No	Yes	No	No	Yes, probably	No, please do not provide me with a link to the Cogo website on the next page.	0
75	Female	32	London (England)	2	Meat in some meals	A lot of the food I buy is locally sourced	Gas	Control	Control	None	746	3	4	Somewhat disagree	2 = I think I could do a bit better	Strongly disagree	Keep the same carbon budget and try again.	NA	NA	NA	1	NA	NA	NA	NA	NA	NA	NA	Not at all concerned	Strongly disagree	Strongly disagree	Strongly disagree	Strongly disagree	Somewhat disagree	Somewhat disagree	Somewhat agree	Somewhat agree	2	2	2	2	Yes	Yes	No	No	Yes, definitely	Yes, please provide me with a link to the Cogo website (which will allow me to do this) on the next page.	1
76	Female	NA	Yorkshire and The Humber (England)	3	Meat in some meals	Some of the food I buy is locally sourced	Gas	Combination	NA	NA	911	7	5	Somewhat agree	2 = I think I could do a bit better	Somewhat agree	Keep the same carbon budget and try again.	NA	NA	NA	3	NA	NA	1	2	NA	NA	NA	Fairly concerned	Somewhat agree	Somewhat agree	Neither agree nor disagree	Somewhat agree	Somewhat agree	Somewhat disagree	Somewhat agree	Neither agree nor disagree	3	3	3	3	No	Yes	No	No	Yes, definitely	Yes, please provide me with a link to the Cogo website (which will allow me to do this) on the next page.	1
77	Female	69	South East (England)	2	Meat in some meals	Some of the food I buy is locally sourced	Gas	Combination	NA	NA	1000	6	6	Somewhat agree	2 = I think I could do a bit better	Somewhat agree	Keep the same carbon budget and try again.	7	1	NA	2	8	9	3	5	6	4	NA	Fairly concerned	Neither agree nor disagree	Somewhat agree	Neither agree nor disagree	Neither agree nor disagree	Somewhat agree	Neither agree nor disagree	Neither agree nor disagree	Somewhat agree	3	3	3	3	No	Yes	No	No	Yes, probably	No, please do not provide me with a link to the Cogo website on the next page.	0
78	Female	62	East Midlands (England)	2	Meat very rarely	I'm not aware of where my food comes from	Gas	Control	Control	None	946	7	5	Somewhat agree	4 = I think that's good	Somewhat agree	Keep the same carbon budget and try again.	6	1	9	2	5	8	7	3	4	10	NA	Fairly concerned	Somewhat disagree	Strongly agree	Strongly disagree	Strongly agree	Strongly agree	Strongly agree	Strongly agree	Somewhat agree	4 = People are largely responsible for their own outcomes in life	4 = People who work hard can find success no matter what situation they were born into	4 = Respect for elders	4 = Good manners	No	Yes	No	No	Yes, probably	No, please do not provide me with a link to the Cogo website on the next page.	0
79	Female	23	West Midlands (England)	3	Meat in some meals	A lot of the food I buy is locally sourced	Electricity	High Anchor (1,058 kg), Similar Expenditure	High	Similar Expenditure	1051	8	4	Strongly agree	2 = I think I could do a bit better	Strongly agree	Keep the same carbon budget and try again.	NA	NA	NA	1	NA	NA	NA	NA	NA	NA	NA	Very concerned	Strongly disagree	Somewhat agree	Strongly disagree	Somewhat agree	Strongly agree	Strongly agree	Somewhat agree	Strongly agree	3	2	1 = Independence	4 = Good manners	Yes	Yes	No	No	Yes, definitely	No, please do not provide me with a link to the Cogo website on the next page.	0
80	Male	62	North West (England)	3	Meat in some meals	Some of the food I buy is locally sourced	Gas	Control	Control	None	1336	5	2	Somewhat disagree	3 = I think that's ok	Somewhat agree	Keep the same carbon budget and try again.	NA	NA	NA	NA	NA	NA	1	NA	NA	NA	NA	Very concerned	Neither agree nor disagree	Neither agree nor disagree	Strongly disagree	Strongly agree	Strongly agree	Neither agree nor disagree	Somewhat agree	Strongly agree	2	1 = Some people’s situations are so challenging that no amount of work will allow them to find success	3	3	No	Yes	No	Yes	Yes, probably	No, please do not provide me with a link to the Cogo website on the next page.	0
81	Male	59	North West (England)	1	Meat very rarely	A lot of the food I buy is locally sourced	Gas	Low Anchor (941 kg), Similar Expenditure	Low	Similar Expenditure	761	8	3	Strongly agree	1 = I think I could do a lot better	Strongly agree	Increase my carbon budget and try again.	2	NA	NA	NA	NA	NA	1	NA	NA	NA	NA	Very concerned	Strongly disagree	Strongly disagree	Strongly disagree	Strongly agree	Strongly agree	Strongly disagree	Strongly disagree	Strongly agree	2	3	1 = Independence	1 = Curiosity	No	Yes	No	No	No, definitely not	No, please do not provide me with a link to the Cogo website on the next page.	0
82	Male	55	Scotland	2	Pescatarian	Some of the food I buy is locally sourced	Gas	Low Anchor (941 kg), Similar Expenditure	Low	Similar Expenditure	1000	10 = Strongly motivated	5	Somewhat agree	2 = I think I could do a bit better	Somewhat agree	Increase my carbon budget and try again.	NA	1	NA	NA	NA	NA	NA	NA	NA	NA	NA	Fairly concerned	Somewhat agree	Somewhat agree	Strongly disagree	Strongly agree	Strongly agree	Somewhat disagree	Somewhat agree	Somewhat agree	1 = People’s outcomes in life are determined largely by forces outside of their control	1 = Some people’s situations are so challenging that no amount of work will allow them to find success	4 = Respect for elders	4 = Good manners	No	Yes	Yes	No	Yes, definitely	No, please do not provide me with a link to the Cogo website on the next page.	0
83	Male	42	London (England)	2	Meat in some meals	Some of the food I buy is locally sourced	Oil	Combination	NA	NA	1275	8	7	Somewhat agree	2 = I think I could do a bit better	Neither agree nor disagree	Increase my carbon budget and try again.	NA	1	3	2	NA	NA	NA	NA	NA	NA	NA	Not very concerned	Somewhat agree	Somewhat disagree	Somewhat disagree	Somewhat agree	Neither agree nor disagree	Somewhat disagree	Neither agree nor disagree	Somewhat disagree	3	2	3	2	No	No	No	No	Yes, probably	No, please do not provide me with a link to the Cogo website on the next page.	0
84	Male	45	North East (England)	1	Meat in some meals	I'm not aware of where my food comes from	Gas	Low Anchor (941 kg), UK Average	Low	UK Average	941	7	7	Somewhat agree	2 = I think I could do a bit better	Somewhat agree	Keep the same carbon budget and try again.	1	5	NA	3	NA	2	NA	NA	4	NA	NA	Fairly concerned	Neither agree nor disagree	Neither agree nor disagree	Strongly disagree	Somewhat agree	Neither agree nor disagree	Neither agree nor disagree	Somewhat disagree	Strongly agree	3	3	2	2	No	Yes	No	Yes	Yes, probably	No, please do not provide me with a link to the Cogo website on the next page.	0
85	Female	26	South West (England)	3	Pescatarian	I'm not aware of where my food comes from	Gas	High Anchor (1,058 kg), UK Average	High	UK Average	1087	6	5	Somewhat agree	3 = I think that's ok	Neither agree nor disagree	Keep the same carbon budget and try again.	NA	1	NA	2	NA	NA	NA	NA	NA	NA	NA	Fairly concerned	Somewhat agree	Somewhat agree	Somewhat agree	Somewhat agree	Neither agree nor disagree	Somewhat agree	Somewhat agree	Somewhat agree	2	1 = Some people’s situations are so challenging that no amount of work will allow them to find success	3	2	No	No	No	No	Yes, probably	No, please do not provide me with a link to the Cogo website on the next page.	0
86	Male	23	Scotland	2	Meat in every meal	I'm not aware of where my food comes from	Gas	Low Anchor (941 kg), Same Bank	Low	Same Bank	959	5	5	Strongly disagree	1 = I think I could do a lot better	Somewhat agree	Keep the same carbon budget and try again.	NA	NA	NA	1	2	3	NA	NA	NA	NA	NA	Very concerned	Neither agree nor disagree	Neither agree nor disagree	Strongly agree	Strongly agree	Neither agree nor disagree	Neither agree nor disagree	Strongly agree	Neither agree nor disagree	2	2	2	2	No	No	No	No	Yes, definitely	Yes, please provide me with a link to the Cogo website (which will allow me to do this) on the next page.	1
87	Female	28	Northern Ireland	3	Meat in some meals	A lot of the food I buy is locally sourced	Oil	High Anchor (1,058 kg), Same Bank	High	Same Bank	1000	8	3	Strongly disagree	1 = I think I could do a lot better	Somewhat agree	Increase my carbon budget and try again.	5	4	NA	3	NA	2	1	NA	NA	NA	NA	Very concerned	Somewhat agree	Somewhat agree	Strongly disagree	Strongly agree	Neither agree nor disagree	Neither agree nor disagree	Strongly agree	Strongly agree	4 = People are largely responsible for their own outcomes in life	2	1 = Independence	3	No	Yes	No	No	Yes, probably	No, please do not provide me with a link to the Cogo website on the next page.	0
88	Female	46	West Midlands (England)	2	Meat in every meal	I'm not aware of where my food comes from	Gas	Combination	NA	NA	1061	8	6	Somewhat agree	2 = I think I could do a bit better	Neither agree nor disagree	Keep the same carbon budget and try again.	1	NA	NA	NA	NA	NA	2	NA	NA	NA	NA	Fairly concerned	Somewhat agree	Somewhat agree	Somewhat disagree	Somewhat agree	Strongly agree	Neither agree nor disagree	Somewhat agree	Strongly agree	3	3	3	3	No	Yes	No	No	Not sure	No, please do not provide me with a link to the Cogo website on the next page.	0
89	Female	30	South East (England)	2	Meat in some meals	I'm not aware of where my food comes from	Electricity	Recommendation	NA	NA	1053	7	8	Neither agree nor disagree	3 = I think that's ok	Neither agree nor disagree	Keep the same carbon budget and try again.	3	1	NA	NA	2	NA	NA	NA	NA	NA	NA	Very concerned	Neither agree nor disagree	Neither agree nor disagree	Neither agree nor disagree	Neither agree nor disagree	Neither agree nor disagree	Neither agree nor disagree	Somewhat agree	Neither agree nor disagree	3	3	2	3	No	No	No	No	No, probably not	No, please do not provide me with a link to the Cogo website on the next page.	0
90	Female	48	Yorkshire and The Humber (England)	2	Meat in every meal	I'm not aware of where my food comes from	Gas	High Anchor (1,058 kg), Similar Expenditure	High	Similar Expenditure	1262	6	4	Neither agree nor disagree	3 = I think that's ok	Neither agree nor disagree	Keep the same carbon budget and try again.	NA	NA	NA	NA	1	2	NA	3	NA	NA	NA	Not very concerned	Somewhat agree	Strongly agree	Strongly disagree	Strongly agree	Neither agree nor disagree	Strongly agree	Strongly agree	Strongly disagree	1 = People’s outcomes in life are determined largely by forces outside of their control	1 = Some people’s situations are so challenging that no amount of work will allow them to find success	4 = Respect for elders	4 = Good manners	No	Yes	No	No	No, probably not	No, please do not provide me with a link to the Cogo website on the next page.	0
91	Female	43	North West (England)	2	Meat very rarely	Some of the food I buy is locally sourced	Gas	High Anchor (1,058 kg), Similar Expenditure	High	Similar Expenditure	798	10 = Strongly motivated	10 = Very easy	Strongly agree	5 = I think that's excellent	Strongly agree	Keep the same carbon budget and try again.	2	7	10	8	5	3	9	1	4	6	NA	Very concerned	Strongly agree	Strongly agree	Somewhat agree	Somewhat agree	Somewhat disagree	Neither agree nor disagree	Somewhat agree	Neither agree nor disagree	4 = People are largely responsible for their own outcomes in life	4 = People who work hard can find success no matter what situation they were born into	4 = Respect for elders	4 = Good manners	Yes	Yes	No	No	Yes, definitely	Yes, please provide me with a link to the Cogo website (which will allow me to do this) on the next page.	1
92	Male	36	West Midlands (England)	1	Vegetarian	Some of the food I buy is locally sourced	Gas	High Anchor (1,058 kg), UK Average	High	UK Average	1764	10 = Strongly motivated	8	Somewhat agree	4 = I think that's good	Somewhat agree	Increase my carbon budget and try again.	NA	NA	NA	NA	NA	NA	NA	NA	NA	NA	NA	Fairly concerned	Neither agree nor disagree	Somewhat agree	Neither agree nor disagree	Somewhat agree	Somewhat disagree	Somewhat agree	Strongly agree	Strongly agree	4 = People are largely responsible for their own outcomes in life	4 = People who work hard can find success no matter what situation they were born into	1 = Independence	4 = Good manners	Yes	Yes	Yes	Yes	Yes, definitely	Yes, please provide me with a link to the Cogo website (which will allow me to do this) on the next page.	1
93	Female	37	South East (England)	2	Meat in some meals	I'm not aware of where my food comes from	Gas	Low Anchor (941 kg), UK Average	Low	UK Average	939	5	7	Neither agree nor disagree	2 = I think I could do a bit better	Neither agree nor disagree	Keep the same carbon budget and try again.	1	NA	NA	NA	NA	NA	NA	NA	NA	NA	NA	Not very concerned	Somewhat agree	Somewhat agree	Somewhat disagree	Somewhat agree	Neither agree nor disagree	Neither agree nor disagree	Somewhat agree	Neither agree nor disagree	3	3	3	3	No	No	No	No	No, probably not	No, please do not provide me with a link to the Cogo website on the next page.	0
94	Female	75	South West (England)	2	Meat in some meals	A lot of the food I buy is locally sourced	Gas	Recommendation	NA	NA	1060	8	7	Strongly agree	2 = I think I could do a bit better	Neither agree nor disagree	Keep the same carbon budget and try again.	NA	2	NA	1	NA	NA	NA	NA	NA	NA	NA	Fairly concerned	Strongly agree	Somewhat agree	Neither agree nor disagree	Somewhat agree	Strongly agree	Strongly agree	Somewhat agree	Somewhat agree	3	2	3	3	No	Yes	No	No	Yes, probably	No, please do not provide me with a link to the Cogo website on the next page.	0
95	Female	48	North West (England)	2	Meat very rarely	Some of the food I buy is locally sourced	Gas	High Anchor (1,058 kg), Similar Expenditure	High	Similar Expenditure	782	10 = Strongly motivated	7	Somewhat agree	2 = I think I could do a bit better	Strongly agree	Keep the same carbon budget and try again.	NA	1	NA	2	NA	NA	3	NA	NA	NA	NA	Very concerned	Neither agree nor disagree	Strongly agree	Somewhat disagree	Strongly agree	Somewhat agree	Neither agree nor disagree	Strongly agree	Strongly agree	2	2	2	2	No	Yes	No	No	Yes, definitely	Yes, please provide me with a link to the Cogo website (which will allow me to do this) on the next page.	1
96	Female	47	West Midlands (England)	1	Meat in some meals	I'm not aware of where my food comes from	Gas	Low Anchor (941 kg), UK Average	Low	UK Average	1017	6	3	Neither agree nor disagree	2 = I think I could do a bit better	Neither agree nor disagree	Increase my carbon budget and try again.	1	2	NA	3	NA	NA	NA	4	NA	NA	NA	Fairly concerned	Neither agree nor disagree	Strongly agree	Somewhat disagree	Somewhat agree	Neither agree nor disagree	Neither agree nor disagree	Somewhat agree	Somewhat agree	3	3	3	2	No	No	No	No	Not sure	No, please do not provide me with a link to the Cogo website on the next page.	0
97	Male	54	Scotland	3	Meat in some meals	Some of the food I buy is locally sourced	Gas	Low Anchor (941 kg), Similar Expenditure	Low	Similar Expenditure	1020	7	9	Somewhat agree	1 = I think I could do a lot better	Somewhat agree	Keep the same carbon budget and try again.	NA	1	NA	4	3	NA	2	NA	NA	NA	NA	Fairly concerned	Somewhat disagree	Neither agree nor disagree	Neither agree nor disagree	Somewhat agree	Neither agree nor disagree	Somewhat disagree	Neither agree nor disagree	Somewhat agree	3	2	3	2	No	Yes	Yes	No	Yes, probably	No, please do not provide me with a link to the Cogo website on the next page.	0
98	Female	54	South East (England)	3	Meat in every meal	I'm not aware of where my food comes from	Gas	High Anchor (1,058 kg), Similar Expenditure	High	Similar Expenditure	893	10 = Strongly motivated	10 = Very easy	Somewhat disagree	1 = I think I could do a lot better	Somewhat disagree	Keep the same carbon budget and try again.	2	NA	1	NA	NA	NA	NA	NA	NA	NA	NA	Not very concerned	Neither agree nor disagree	Strongly agree	Strongly agree	Strongly agree	Neither agree nor disagree	Neither agree nor disagree	Strongly agree	Neither agree nor disagree	2	2	1 = Independence	4 = Good manners	No	No	Yes	No	No, definitely not	No, please do not provide me with a link to the Cogo website on the next page.	0
99	Male	65	West Midlands (England)	2	Meat in every meal	A lot of the food I buy is locally sourced	Gas	Low Anchor (941 kg), Same Bank	Low	Same Bank	900	7	5	Somewhat agree	2 = I think I could do a bit better	Somewhat agree	Keep the same carbon budget and try again.	1	NA	2	NA	NA	NA	NA	NA	NA	NA	NA	Fairly concerned	Somewhat agree	Strongly disagree	Somewhat disagree	Strongly agree	Somewhat agree	Neither agree nor disagree	Somewhat agree	Strongly disagree	3	2	3	3	No	No	No	Yes	Not sure	No, please do not provide me with a link to the Cogo website on the next page.	0
100	Female	54	North West (England)	1	Meat in some meals	I'm not aware of where my food comes from	Electricity	Control	Control	None	1049	5	5	Strongly disagree	3 = I think that's ok	Neither agree nor disagree	Keep the same carbon budget and try again.	1	NA	2	NA	3	NA	NA	NA	NA	NA	NA	Not very concerned	Somewhat agree	Strongly agree	Somewhat disagree	Somewhat agree	Somewhat agree	Neither agree nor disagree	Somewhat agree	Somewhat agree	3	3	3	3	No	Yes	No	No	No, probably not	No, please do not provide me with a link to the Cogo website on the next page.	0
101	Male	29	Yorkshire and The Humber (England)	2	Meat very rarely	Some of the food I buy is locally sourced	Wood	Low Anchor (941 kg), Similar Expenditure	Low	Similar Expenditure	1396	5	8	Somewhat agree	3 = I think that's ok	Somewhat agree	Increase my carbon budget and try again.	10	2	7	9	1	4	3	5	6	8	NA	Fairly concerned	Somewhat agree	Strongly agree	Strongly agree	Somewhat agree	Somewhat agree	Somewhat agree	Neither agree nor disagree	Somewhat agree	3	3	3	4 = Good manners	No	No	No	No	Yes, probably	No, please do not provide me with a link to the Cogo website on the next page.	0
102	Female	56	South East (England)	4	Meat in some meals	I'm not aware of where my food comes from	Gas	Control	Control	None	1001	6	5	Neither agree nor disagree	2 = I think I could do a bit better	Neither agree nor disagree	Keep the same carbon budget and try again.	3	2	NA	1	NA	NA	NA	NA	NA	NA	NA	Fairly concerned	Somewhat agree	Somewhat agree	Strongly disagree	Strongly agree	Somewhat agree	Neither agree nor disagree	Somewhat agree	Somewhat agree	1 = People’s outcomes in life are determined largely by forces outside of their control	1 = Some people’s situations are so challenging that no amount of work will allow them to find success	1 = Independence	4 = Good manners	No	Yes	No	No	Yes, probably	No, please do not provide me with a link to the Cogo website on the next page.	0
103	Female	57	Scotland	2	Meat in some meals	I'm not aware of where my food comes from	Gas	Low Anchor (941 kg), Same Bank	Low	Same Bank	827	8	8	Somewhat disagree	3 = I think that's ok	Somewhat agree	Keep the same carbon budget and try again.	NA	2	NA	NA	NA	NA	1	NA	NA	NA	NA	Fairly concerned	Strongly agree	Strongly agree	Neither agree nor disagree	Neither agree nor disagree	Somewhat agree	Neither agree nor disagree	Somewhat agree	Somewhat disagree	4 = People are largely responsible for their own outcomes in life	4 = People who work hard can find success no matter what situation they were born into	4 = Respect for elders	4 = Good manners	No	Yes	No	No	No, probably not	No, please do not provide me with a link to the Cogo website on the next page.	0
104	Male	54	North East (England)	2	Meat in some meals	Some of the food I buy is locally sourced	Gas	High Anchor (1,058 kg), Similar Expenditure	High	Similar Expenditure	986	4	4	Neither agree nor disagree	2 = I think I could do a bit better	Neither agree nor disagree	Keep the same carbon budget and try again.	2	1	NA	3	NA	NA	NA	NA	NA	NA	NA	Fairly concerned	Somewhat agree	Neither agree nor disagree	Neither agree nor disagree	Somewhat agree	Neither agree nor disagree	Neither agree nor disagree	Neither agree nor disagree	Neither agree nor disagree	3	2	3	3	No	Yes	No	No	No, probably not	No, please do not provide me with a link to the Cogo website on the next page.	0
105	Female	NA	Yorkshire and The Humber (England)	1	Meat in some meals	I'm not aware of where my food comes from	Gas	Low Anchor (941 kg), Same Bank	Low	Same Bank	588	5	4	Neither agree nor disagree	3 = I think that's ok	Neither agree nor disagree	Keep the same carbon budget and try again.	NA	NA	1	NA	NA	NA	NA	NA	NA	NA	NA	Very concerned	Neither agree nor disagree	Neither agree nor disagree	Neither agree nor disagree	Neither agree nor disagree	Neither agree nor disagree	Neither agree nor disagree	Neither agree nor disagree	Neither agree nor disagree	3	3	3	2	No	No	No	No	No, probably not	No, please do not provide me with a link to the Cogo website on the next page.	0
106	Female	46	North East (England)	4	Meat in some meals	Some of the food I buy is locally sourced	Gas	Recommendation	NA	NA	588	5	5	Neither agree nor disagree	3 = I think that's ok	Neither agree nor disagree	Ignore the carbon budget feature.	3	NA	NA	NA	1	2	NA	NA	NA	NA	NA	Not very concerned	Neither agree nor disagree	Neither agree nor disagree	Neither agree nor disagree	Neither agree nor disagree	Neither agree nor disagree	Neither agree nor disagree	Neither agree nor disagree	Neither agree nor disagree	3	2	2	3	No	Yes	No	No	Not sure	No, please do not provide me with a link to the Cogo website on the next page.	0
107	Male	43	North West (England)	5 or more	Meat in some meals	Some of the food I buy is locally sourced	Electricity	Low Anchor (941 kg), Similar Expenditure	Low	Similar Expenditure	1438	8	7	Somewhat agree	4 = I think that's good	Somewhat agree	Increase my carbon budget and try again.	2	5	3	1	11	6	10	9	8	7	4	Fairly concerned	Strongly agree	Strongly agree	Somewhat agree	Strongly agree	Somewhat agree	Strongly agree	Strongly agree	Somewhat agree	4 = People are largely responsible for their own outcomes in life	3	4 = Respect for elders	3	No	Yes	No	No	Yes, probably	Yes, please provide me with a link to the Cogo website (which will allow me to do this) on the next page.	1
108	Male	34	East Midlands (England)	1	Meat in some meals	Some of the food I buy is locally sourced	Electricity	High Anchor (1,058 kg), Similar Expenditure	High	Similar Expenditure	902	9	7	Somewhat agree	4 = I think that's good	Somewhat agree	Increase my carbon budget and try again.	NA	2	NA	NA	3	NA	1	NA	NA	NA	NA	Fairly concerned	Somewhat agree	Neither agree nor disagree	Somewhat disagree	Somewhat agree	Somewhat agree	Somewhat agree	Somewhat agree	Somewhat agree	2	2	2	1 = Curiosity	No	Yes	No	No	Yes, probably	No, please do not provide me with a link to the Cogo website on the next page.	0
109	Female	57	North West (England)	3	Meat very rarely	Some of the food I buy is locally sourced	Gas	Low Anchor (941 kg), Same Bank	Low	Same Bank	1010	7	4	Somewhat agree	3 = I think that's ok	Neither agree nor disagree	Increase my carbon budget and try again.	11	1	9	6	4	7	2	3	5	8	10	Fairly concerned	Strongly agree	Strongly agree	Neither agree nor disagree	Somewhat agree	Somewhat agree	Neither agree nor disagree	Strongly agree	Somewhat disagree	3	2	3	3	No	Yes	No	No	Yes, probably	No, please do not provide me with a link to the Cogo website on the next page.	0
110	Male	55	Scotland	4	Meat in every meal	I'm not aware of where my food comes from	Gas	High Anchor (1,058 kg), Similar Expenditure	High	Similar Expenditure	812	1 = Not motivated at all	5	Somewhat disagree	3 = I think that's ok	Neither agree nor disagree	Keep the same carbon budget and try again.	NA	NA	NA	NA	NA	NA	NA	NA	NA	NA	1	Not at all concerned	Neither agree nor disagree	Neither agree nor disagree	Neither agree nor disagree	Neither agree nor disagree	Neither agree nor disagree	Neither agree nor disagree	Neither agree nor disagree	Neither agree nor disagree	4 = People are largely responsible for their own outcomes in life	4 = People who work hard can find success no matter what situation they were born into	4 = Respect for elders	4 = Good manners	No	No	No	No	No, definitely not	No, please do not provide me with a link to the Cogo website on the next page.	0
111	Female	36	Scotland	2	Meat in some meals	I'm not aware of where my food comes from	Gas	Low Anchor (941 kg), UK Average	Low	UK Average	1076	1 = Not motivated at all	1 = Very difficult	Somewhat disagree	3 = I think that's ok	Neither agree nor disagree	Keep the same carbon budget and try again.	NA	NA	NA	NA	1	NA	NA	NA	NA	NA	NA	Not very concerned	Somewhat disagree	Somewhat agree	Neither agree nor disagree	Somewhat agree	Neither agree nor disagree	Somewhat disagree	Neither agree nor disagree	Somewhat disagree	4 = People are largely responsible for their own outcomes in life	4 = People who work hard can find success no matter what situation they were born into	3	2	No	Yes	No	No	Not sure	No, please do not provide me with a link to the Cogo website on the next page.	0
112	Female	29	East of England	4	Meat in every meal	Some of the food I buy is locally sourced	Electricity	Low Anchor (941 kg), UK Average	Low	UK Average	775	5	5	Somewhat agree	3 = I think that's ok	Neither agree nor disagree	Keep the same carbon budget and try again.	1	NA	NA	NA	NA	NA	NA	NA	NA	NA	NA	Not very concerned	Somewhat agree	Somewhat agree	Neither agree nor disagree	Somewhat agree	Neither agree nor disagree	Neither agree nor disagree	Somewhat agree	Neither agree nor disagree	3	2	2	3	No	No	No	No	Not sure	No, please do not provide me with a link to the Cogo website on the next page.	0
113	Female	38	South West (England)	2	Meat in some meals	Some of the food I buy is locally sourced	Gas	Control	Control	None	1346	10 = Strongly motivated	10 = Very easy	Somewhat agree	2 = I think I could do a bit better	Somewhat agree	Keep the same carbon budget and try again.	4	9	2	10	6	5	8	7	3	1	11	Very concerned	Somewhat disagree	Somewhat agree	Somewhat agree	Somewhat disagree	Somewhat agree	Strongly disagree	Neither agree nor disagree	Strongly agree	4 = People are largely responsible for their own outcomes in life	3	3	3	No	No	Yes	No	Yes, probably	Yes, please provide me with a link to the Cogo website (which will allow me to do this) on the next page.	1
114	Male	55	East Midlands (England)	2	Meat in some meals	Some of the food I buy is locally sourced	Gas	Combination	NA	NA	796	1 = Not motivated at all	1 = Very difficult	Somewhat disagree	3 = I think that's ok	Somewhat disagree	Ignore the carbon budget feature.	NA	NA	1	NA	NA	NA	NA	NA	NA	NA	NA	Fairly concerned	Neither agree nor disagree	Neither agree nor disagree	Neither agree nor disagree	Neither agree nor disagree	Neither agree nor disagree	Neither agree nor disagree	Neither agree nor disagree	Neither agree nor disagree	3	3	3	3	No	Yes	Yes	No	No, probably not	No, please do not provide me with a link to the Cogo website on the next page.	0
115	Male	66	East of England	3	Meat in every meal	I'm not aware of where my food comes from	Gas	High Anchor (1,058 kg), UK Average	High	UK Average	1764	1 = Not motivated at all	10 = Very easy	Strongly agree	5 = I think that's excellent	Strongly disagree	Keep the same carbon budget and try again.	NA	NA	NA	NA	NA	NA	NA	NA	NA	NA	1	Not at all concerned	Somewhat agree	Somewhat disagree	Strongly disagree	Strongly agree	Somewhat agree	Neither agree nor disagree	Neither agree nor disagree	Strongly disagree	1 = People’s outcomes in life are determined largely by forces outside of their control	1 = Some people’s situations are so challenging that no amount of work will allow them to find success	2	2	No	Yes	No	No	No, definitely not	No, please do not provide me with a link to the Cogo website on the next page.	0
116	Female	41	Scotland	2	Meat in some meals	Some of the food I buy is locally sourced	Gas	Low Anchor (941 kg), Same Bank	Low	Same Bank	785	10 = Strongly motivated	6	Somewhat agree	1 = I think I could do a lot better	Somewhat agree	Keep the same carbon budget and try again.	NA	NA	NA	NA	NA	NA	1	2	NA	NA	NA	Fairly concerned	Strongly disagree	Somewhat disagree	Strongly disagree	Strongly agree	Strongly agree	Strongly agree	Somewhat agree	Somewhat agree	2	1 = Some people’s situations are so challenging that no amount of work will allow them to find success	1 = Independence	1 = Curiosity	Yes	Yes	Yes	Yes	Yes, definitely	Yes, please provide me with a link to the Cogo website (which will allow me to do this) on the next page.	1
117	Male	31	North West (England)	1	Meat in every meal	Some of the food I buy is locally sourced	Gas	Low Anchor (941 kg), UK Average	Low	UK Average	690	6	6	Somewhat agree	3 = I think that's ok	Neither agree nor disagree	Keep the same carbon budget and try again.	NA	NA	NA	1	NA	NA	NA	NA	NA	NA	NA	Not at all concerned	Neither agree nor disagree	Somewhat agree	Somewhat agree	Somewhat agree	Neither agree nor disagree	Somewhat agree	Somewhat agree	Somewhat agree	4 = People are largely responsible for their own outcomes in life	3	3	2	No	Yes	Yes	No	Yes, probably	Yes, please provide me with a link to the Cogo website (which will allow me to do this) on the next page.	1
118	Male	55	East of England	2	Meat in every meal	I'm not aware of where my food comes from	Gas	High Anchor (1,058 kg), UK Average	High	UK Average	588	1 = Not motivated at all	1 = Very difficult	Strongly disagree	1 = I think I could do a lot better	Strongly disagree	Ignore the carbon budget feature.	3	9	11	10	5	8	4	7	6	2	1	Very concerned	Strongly agree	Strongly agree	Somewhat disagree	Somewhat agree	Neither agree nor disagree	Strongly agree	Strongly agree	Strongly disagree	3	3	3	3	No	Yes	No	No	No, probably not	No, please do not provide me with a link to the Cogo website on the next page.	0
119	Female	NA	South East (England)	1	Meat very rarely	Some of the food I buy is locally sourced	Gas	High Anchor (1,058 kg), UK Average	High	UK Average	864	5	5	Neither agree nor disagree	3 = I think that's ok	Neither agree nor disagree	Keep the same carbon budget and try again.	NA	NA	NA	3	NA	2	NA	1	NA	NA	NA	Fairly concerned	Somewhat agree	Strongly agree	Strongly disagree	Neither agree nor disagree	Somewhat agree	Neither agree nor disagree	Somewhat agree	Strongly agree	4 = People are largely responsible for their own outcomes in life	2	2	4 = Good manners	No	Yes	No	No	No, probably not	No, please do not provide me with a link to the Cogo website on the next page.	0
120	Female	35	Yorkshire and The Humber (England)	2	Meat in some meals	I'm not aware of where my food comes from	Gas	Low Anchor (941 kg), Same Bank	Low	Same Bank	997	6	8	Somewhat agree	3 = I think that's ok	Neither agree nor disagree	Keep the same carbon budget and try again.	5	3	NA	2	NA	NA	4	1	NA	NA	NA	Not very concerned	Somewhat agree	Somewhat agree	Somewhat disagree	Somewhat agree	Somewhat agree	Somewhat agree	Somewhat agree	Somewhat agree	3	2	3	3	No	Yes	No	No	Yes, probably	Yes, please provide me with a link to the Cogo website (which will allow me to do this) on the next page.	1
121	Female	56	North West (England)	2	Meat in every meal	A lot of the food I buy is locally sourced	Gas	Low Anchor (941 kg), Similar Expenditure	Low	Similar Expenditure	764	10 = Strongly motivated	10 = Very easy	Strongly agree	5 = I think that's excellent	Strongly agree	Keep the same carbon budget and try again.	NA	1	NA	NA	NA	2	NA	NA	NA	NA	NA	Very concerned	Strongly agree	Strongly agree	Strongly agree	Strongly agree	Strongly agree	Strongly agree	Strongly agree	Strongly agree	1 = People’s outcomes in life are determined largely by forces outside of their control	1 = Some people’s situations are so challenging that no amount of work will allow them to find success	1 = Independence	1 = Curiosity	No	No	No	No	No, probably not	Yes, please provide me with a link to the Cogo website (which will allow me to do this) on the next page.	1
122	Female	36	East Midlands (England)	2	Meat in some meals	I'm not aware of where my food comes from	Gas	Recommendation	NA	NA	943	8	4	Somewhat agree	1 = I think I could do a lot better	Somewhat agree	Keep the same carbon budget and try again.	NA	NA	NA	NA	1	NA	2	NA	NA	NA	NA	Fairly concerned	Neither agree nor disagree	Somewhat agree	Strongly agree	Strongly agree	Somewhat agree	Strongly agree	Strongly agree	Strongly agree	4 = People are largely responsible for their own outcomes in life	4 = People who work hard can find success no matter what situation they were born into	3	3	No	Yes	No	No	Not sure	No, please do not provide me with a link to the Cogo website on the next page.	0
123	Female	58	Scotland	2	Meat in some meals	Some of the food I buy is locally sourced	Gas	Low Anchor (941 kg), Similar Expenditure	Low	Similar Expenditure	897	7	7	Strongly agree	2 = I think I could do a bit better	Somewhat agree	Keep the same carbon budget and try again.	NA	NA	NA	1	NA	NA	NA	NA	NA	NA	NA	Fairly concerned	Somewhat agree	Neither agree nor disagree	Neither agree nor disagree	Neither agree nor disagree	Somewhat agree	Somewhat agree	Somewhat agree	Neither agree nor disagree	3	2	3	3	No	Yes	No	No	Yes, probably	No, please do not provide me with a link to the Cogo website on the next page.	0
124	Female	44	West Midlands (England)	2	Meat in some meals	A lot of the food I buy is locally sourced	Gas	Control	Control	None	761	8	8	Somewhat agree	2 = I think I could do a bit better	Somewhat agree	Increase my carbon budget and try again.	3	NA	2	1	NA	NA	4	NA	NA	5	NA	Fairly concerned	Somewhat agree	Somewhat agree	Neither agree nor disagree	Neither agree nor disagree	Neither agree nor disagree	Neither agree nor disagree	Neither agree nor disagree	Somewhat agree	2	3	2	3	No	Yes	Yes	No	Yes, probably	No, please do not provide me with a link to the Cogo website on the next page.	0
125	Female	62	South West (England)	2	Meat in every meal	A lot of the food I buy is locally sourced	Oil	Combination	NA	NA	938	5	3	Neither agree nor disagree	3 = I think that's ok	Somewhat disagree	Ignore the carbon budget feature.	NA	5	8	6	9	4	2	1	3	7	NA	Not very concerned	Strongly agree	Strongly agree	Neither agree nor disagree	Neither agree nor disagree	Neither agree nor disagree	Strongly agree	Neither agree nor disagree	Strongly disagree	4 = People are largely responsible for their own outcomes in life	4 = People who work hard can find success no matter what situation they were born into	4 = Respect for elders	4 = Good manners	No	No	No	No	Yes, probably	Yes, please provide me with a link to the Cogo website (which will allow me to do this) on the next page.	1
126	Female	NA	North East (England)	2	Meat very rarely	I'm not aware of where my food comes from	Electricity	High Anchor (1,058 kg), Same Bank	High	Same Bank	631	7	7	Somewhat agree	3 = I think that's ok	Somewhat agree	Increase my carbon budget and try again.	NA	NA	NA	NA	NA	1	NA	NA	NA	NA	NA	Fairly concerned	Somewhat agree	Neither agree nor disagree	Somewhat disagree	Strongly agree	Somewhat agree	Neither agree nor disagree	Somewhat agree	Somewhat agree	2	2	4 = Respect for elders	4 = Good manners	No	Yes	No	Yes	Yes, probably	No, please do not provide me with a link to the Cogo website on the next page.	0
127	Female	53	North West (England)	3	Meat in some meals	A lot of the food I buy is locally sourced	Gas	Low Anchor (941 kg), Similar Expenditure	Low	Similar Expenditure	847	8	5	Somewhat agree	2 = I think I could do a bit better	Somewhat agree	Keep the same carbon budget and try again.	NA	NA	NA	1	NA	NA	3	NA	2	NA	NA	Fairly concerned	Somewhat agree	Strongly agree	Somewhat disagree	Somewhat agree	Somewhat agree	Neither agree nor disagree	Neither agree nor disagree	Neither agree nor disagree	3	2	2	2	No	Yes	No	No	Yes, probably	Yes, please provide me with a link to the Cogo website (which will allow me to do this) on the next page.	1
128	Female	65	North West (England)	2	Vegetarian	Some of the food I buy is locally sourced	Gas	Low Anchor (941 kg), Similar Expenditure	Low	Similar Expenditure	680	5	5	Somewhat agree	2 = I think I could do a bit better	Somewhat agree	Ignore the carbon budget feature.	NA	NA	NA	NA	NA	3	1	NA	2	NA	NA	Not very concerned	Neither agree nor disagree	Somewhat agree	Somewhat agree	Somewhat disagree	Neither agree nor disagree	Neither agree nor disagree	Neither agree nor disagree	Neither agree nor disagree	3	3	2	2	No	Yes	No	No	Yes, probably	No, please do not provide me with a link to the Cogo website on the next page.	0
129	Female	58	North East (England)	2	Meat in some meals	Some of the food I buy is locally sourced	Gas	Control	Control	None	1550	1 = Not motivated at all	4	Somewhat agree	2 = I think I could do a bit better	Neither agree nor disagree	Increase my carbon budget and try again.	NA	NA	NA	NA	NA	NA	NA	NA	NA	NA	1	Fairly concerned	Strongly agree	Strongly agree	Strongly disagree	Strongly agree	Somewhat agree	Somewhat agree	Somewhat agree	Neither agree nor disagree	3	3	3	1 = Curiosity	No	No	No	No	No, probably not	No, please do not provide me with a link to the Cogo website on the next page.	0
130	Male	71	North West (England)	2	Meat in some meals	I'm not aware of where my food comes from	Gas	High Anchor (1,058 kg), Same Bank	High	Same Bank	1001	7	4	Somewhat disagree	3 = I think that's ok	Somewhat agree	Increase my carbon budget and try again.	1	2	NA	NA	3	NA	NA	NA	NA	NA	NA	Fairly concerned	Neither agree nor disagree	Somewhat disagree	Somewhat disagree	Somewhat disagree	Somewhat agree	Neither agree nor disagree	Somewhat agree	Somewhat agree	4 = People are largely responsible for their own outcomes in life	4 = People who work hard can find success no matter what situation they were born into	3	4 = Good manners	No	Yes	Yes	No	Yes, probably	No, please do not provide me with a link to the Cogo website on the next page.	0
131	Male	41	Yorkshire and The Humber (England)	1	Meat in some meals	A lot of the food I buy is locally sourced	Gas	Low Anchor (941 kg), Same Bank	Low	Same Bank	940	10 = Strongly motivated	7	Strongly agree	2 = I think I could do a bit better	Somewhat agree	Increase my carbon budget and try again.	NA	NA	NA	3	NA	NA	NA	NA	2	1	NA	Very concerned	Neither agree nor disagree	Somewhat agree	Somewhat disagree	Strongly agree	Somewhat agree	Neither agree nor disagree	Neither agree nor disagree	Somewhat agree	3	2	3	3	No	Yes	No	No	Yes, definitely	Yes, please provide me with a link to the Cogo website (which will allow me to do this) on the next page.	1
132	Female	65	London (England)	2	Meat in some meals	A lot of the food I buy is locally sourced	Gas	Low Anchor (941 kg), Similar Expenditure	Low	Similar Expenditure	588	10 = Strongly motivated	3	Somewhat agree	1 = I think I could do a lot better	Strongly agree	Keep the same carbon budget and try again.	NA	1	NA	NA	NA	NA	NA	NA	NA	NA	NA	Very concerned	Strongly agree	Strongly agree	Neither agree nor disagree	Somewhat disagree	Somewhat agree	Somewhat agree	Strongly agree	Somewhat disagree	2	3	4 = Respect for elders	2	No	Yes	Yes	No	No, definitely not	No, please do not provide me with a link to the Cogo website on the next page.	0
133	Female	NA	East of England	3	Meat in every meal	I'm not aware of where my food comes from	Gas	High Anchor (1,058 kg), Same Bank	High	Same Bank	1056	5	5	Neither agree nor disagree	3 = I think that's ok	Neither agree nor disagree	Keep the same carbon budget and try again.	NA	1	NA	NA	NA	NA	NA	NA	NA	NA	NA	Not very concerned	Neither agree nor disagree	Neither agree nor disagree	Neither agree nor disagree	Neither agree nor disagree	Neither agree nor disagree	Neither agree nor disagree	Neither agree nor disagree	Neither agree nor disagree	2	2	2	2	No	Yes	No	No	No, probably not	No, please do not provide me with a link to the Cogo website on the next page.	0
134	Female	NA	Northern Ireland	1	Meat in every meal	A lot of the food I buy is locally sourced	Oil	High Anchor (1,058 kg), UK Average	High	UK Average	937	2	2	Strongly disagree	1 = I think I could do a lot better	Strongly disagree	Keep the same carbon budget and try again.	NA	NA	NA	NA	NA	NA	NA	NA	NA	NA	NA	Not at all concerned	Strongly disagree	Strongly disagree	Strongly disagree	Strongly disagree	Strongly disagree	Strongly disagree	Strongly disagree	Strongly disagree	2	2	2	2	Yes	Yes	Yes	Yes	Yes, definitely	Yes, please provide me with a link to the Cogo website (which will allow me to do this) on the next page.	1
135	Female	65	Yorkshire and The Humber (England)	3	Meat in some meals	A lot of the food I buy is locally sourced	Gas	Low Anchor (941 kg), Same Bank	Low	Same Bank	804	10 = Strongly motivated	10 = Very easy	Somewhat agree	1 = I think I could do a lot better	Somewhat agree	Keep the same carbon budget and try again.	NA	1	NA	2	NA	NA	NA	NA	NA	NA	NA	Very concerned	Somewhat agree	Somewhat agree	Somewhat disagree	Somewhat agree	Somewhat agree	Neither agree nor disagree	Neither agree nor disagree	Somewhat agree	3	2	2	3	No	Yes	No	No	Yes, probably	No, please do not provide me with a link to the Cogo website on the next page.	0
136	Female	46	North West (England)	4	Meat in some meals	Some of the food I buy is locally sourced	Gas	Low Anchor (941 kg), UK Average	Low	UK Average	1010	8	6	Somewhat agree	3 = I think that's ok	Neither agree nor disagree	Increase my carbon budget and try again.	2	NA	NA	NA	NA	1	3	NA	NA	NA	NA	Not very concerned	Strongly agree	Strongly agree	Somewhat disagree	Somewhat agree	Somewhat agree	Strongly agree	Somewhat agree	Neither agree nor disagree	3	1 = Some people’s situations are so challenging that no amount of work will allow them to find success	2	4 = Good manners	No	No	No	No	No, probably not	No, please do not provide me with a link to the Cogo website on the next page.	0
137	Female	NA	East Midlands (England)	1	Vegetarian	A lot of the food I buy is locally sourced	Gas	High Anchor (1,058 kg), Same Bank	High	Same Bank	1247	10 = Strongly motivated	5	Strongly agree	2 = I think I could do a bit better	Strongly agree	Keep the same carbon budget and try again.	NA	NA	1	NA	NA	NA	NA	NA	3	2	NA	Very concerned	Strongly agree	Strongly agree	Somewhat disagree	Strongly agree	Strongly agree	Strongly agree	Strongly agree	Strongly agree	4 = People are largely responsible for their own outcomes in life	3	3	3	No	Yes	Yes	Yes	Yes, definitely	Yes, please provide me with a link to the Cogo website (which will allow me to do this) on the next page.	1
138	Female	52	London (England)	2	Pescatarian	A lot of the food I buy is locally sourced	Gas	Low Anchor (941 kg), Same Bank	Low	Same Bank	1265	6	5	Neither agree nor disagree	3 = I think that's ok	Neither agree nor disagree	Increase my carbon budget and try again.	NA	NA	NA	NA	NA	NA	NA	NA	NA	NA	NA	Fairly concerned	Neither agree nor disagree	Neither agree nor disagree	Neither agree nor disagree	Somewhat agree	Neither agree nor disagree	Neither agree nor disagree	Somewhat agree	Neither agree nor disagree	2	1 = Some people’s situations are so challenging that no amount of work will allow them to find success	4 = Respect for elders	4 = Good manners	No	Yes	No	No	No, probably not	Yes, please provide me with a link to the Cogo website (which will allow me to do this) on the next page.	1
139	Female	65	Yorkshire and The Humber (England)	2	Meat in some meals	I'm not aware of where my food comes from	Gas	High Anchor (1,058 kg), UK Average	High	UK Average	827	7	3	Somewhat agree	2 = I think I could do a bit better	Somewhat agree	Increase my carbon budget and try again.	NA	1	NA	2	NA	NA	NA	NA	NA	NA	NA	Fairly concerned	Somewhat agree	Strongly agree	Neither agree nor disagree	Somewhat agree	Somewhat agree	Somewhat agree	Strongly agree	Somewhat agree	3	3	4 = Respect for elders	4 = Good manners	No	No	No	No	Not sure	No, please do not provide me with a link to the Cogo website on the next page.	0
140	Male	67	Yorkshire and The Humber (England)	2	Meat in some meals	Some of the food I buy is locally sourced	Gas	Recommendation	NA	NA	1060	1 = Not motivated at all	5	Strongly agree	3 = I think that's ok	Strongly disagree	Ignore the carbon budget feature.	NA	NA	NA	NA	NA	NA	NA	NA	NA	NA	1	Not at all concerned	Strongly agree	Neither agree nor disagree	Somewhat disagree	Strongly agree	Neither agree nor disagree	Neither agree nor disagree	Neither agree nor disagree	Neither agree nor disagree	1 = People’s outcomes in life are determined largely by forces outside of their control	2	2	1 = Curiosity	No	Yes	Yes	Yes	No, definitely not	No, please do not provide me with a link to the Cogo website on the next page.	0
141	Female	43	West Midlands (England)	2	Meat in every meal	Some of the food I buy is locally sourced	Gas	Low Anchor (941 kg), Similar Expenditure	Low	Similar Expenditure	1325	5	7	Neither agree nor disagree	2 = I think I could do a bit better	Neither agree nor disagree	Increase my carbon budget and try again.	NA	NA	NA	NA	NA	3	NA	2	1	NA	NA	Fairly concerned	Somewhat agree	Somewhat agree	Somewhat disagree	Strongly agree	Neither agree nor disagree	Somewhat agree	Somewhat agree	Somewhat disagree	3	3	2	3	No	No	No	No	Yes, probably	No, please do not provide me with a link to the Cogo website on the next page.	0
142	Male	43	South East (England)	1	Meat in every meal	I'm not aware of where my food comes from	Gas	Low Anchor (941 kg), UK Average	Low	UK Average	1020	5	7	Somewhat agree	2 = I think I could do a bit better	Somewhat agree	Keep the same carbon budget and try again.	2	5	7	1	9	8	10	3	11	4	6	Fairly concerned	Strongly agree	Strongly agree	Strongly disagree	Strongly agree	Strongly agree	Strongly agree	Somewhat agree	Somewhat disagree	1 = People’s outcomes in life are determined largely by forces outside of their control	3	3	4 = Good manners	No	No	No	Yes	No, probably not	No, please do not provide me with a link to the Cogo website on the next page.	0
143	Female	NA	South East (England)	1	Meat in every meal	Some of the food I buy is locally sourced	Electricity	Low Anchor (941 kg), Similar Expenditure	Low	Similar Expenditure	1104	5	5	Neither agree nor disagree	3 = I think that's ok	Neither agree nor disagree	Keep the same carbon budget and try again.	1	3	NA	4	NA	NA	NA	2	NA	NA	NA	Fairly concerned	Neither agree nor disagree	Neither agree nor disagree	Neither agree nor disagree	Neither agree nor disagree	Neither agree nor disagree	Neither agree nor disagree	Neither agree nor disagree	Neither agree nor disagree	3	2	1 = Independence	1 = Curiosity	No	Yes	No	No	No, probably not	No, please do not provide me with a link to the Cogo website on the next page.	0
144	Female	38	West Midlands (England)	2	Meat in every meal	A lot of the food I buy is locally sourced	Gas	Low Anchor (941 kg), UK Average	Low	UK Average	956	3	3	Somewhat agree	3 = I think that's ok	Neither agree nor disagree	Ignore the carbon budget feature.	5	NA	NA	4	NA	3	1	NA	2	NA	NA	Fairly concerned	Strongly agree	Somewhat agree	Strongly disagree	Strongly agree	Somewhat agree	Neither agree nor disagree	Somewhat agree	Somewhat agree	4 = People are largely responsible for their own outcomes in life	3	3	1 = Curiosity	No	Yes	Yes	Yes	No, probably not	No, please do not provide me with a link to the Cogo website on the next page.	0
145	Female	22	North West (England)	2	Vegetarian	A lot of the food I buy is locally sourced	Electricity	Low Anchor (941 kg), Similar Expenditure	Low	Similar Expenditure	1153	10 = Strongly motivated	10 = Very easy	Strongly agree	1 = I think I could do a lot better	Strongly agree	Keep the same carbon budget and try again.	NA	NA	NA	NA	2	NA	3	NA	1	NA	NA	Very concerned	Somewhat agree	Strongly agree	Strongly agree	Strongly agree	Strongly agree	Strongly agree	Strongly agree	Strongly agree	3	4 = People who work hard can find success no matter what situation they were born into	4 = Respect for elders	4 = Good manners	Yes	Yes	Yes	No	Yes, definitely	No, please do not provide me with a link to the Cogo website on the next page.	0
146	Male	72	South East (England)	3	Meat in every meal	Some of the food I buy is locally sourced	Gas	High Anchor (1,058 kg), Similar Expenditure	High	Similar Expenditure	1262	7	7	Strongly disagree	2 = I think I could do a bit better	Neither agree nor disagree	Keep the same carbon budget and try again.	NA	2	NA	NA	3	1	NA	NA	NA	NA	NA	Fairly concerned	Strongly agree	Strongly agree	Strongly disagree	Strongly agree	Somewhat agree	Strongly agree	Strongly agree	Neither agree nor disagree	2	2	4 = Respect for elders	4 = Good manners	No	Yes	No	No	Yes, probably	Yes, please provide me with a link to the Cogo website (which will allow me to do this) on the next page.	1
147	Female	54	Scotland	2	Meat in some meals	Some of the food I buy is locally sourced	Gas	Combination	NA	NA	1087	5	4	Strongly agree	3 = I think that's ok	Neither agree nor disagree	Ignore the carbon budget feature.	1	3	NA	NA	NA	2	NA	NA	NA	NA	NA	Fairly concerned	Somewhat disagree	Strongly disagree	Somewhat agree	Neither agree nor disagree	Somewhat agree	Neither agree nor disagree	Somewhat agree	Neither agree nor disagree	3	3	2	2	No	Yes	No	No	Yes, probably	Yes, please provide me with a link to the Cogo website (which will allow me to do this) on the next page.	1
148	Female	54	North West (England)	2	Meat in every meal	Some of the food I buy is locally sourced	Gas	High Anchor (1,058 kg), Similar Expenditure	High	Similar Expenditure	1027	4	4	Somewhat agree	2 = I think I could do a bit better	Somewhat disagree	Keep the same carbon budget and try again.	NA	NA	NA	NA	NA	1	3	NA	2	NA	NA	Not very concerned	Somewhat agree	Strongly agree	Somewhat disagree	Somewhat agree	Neither agree nor disagree	Strongly agree	Strongly agree	Neither agree nor disagree	3	3	3	3	No	Yes	No	No	No, definitely not	No, please do not provide me with a link to the Cogo website on the next page.	0
149	Female	41	South West (England)	2	Meat in some meals	Some of the food I buy is locally sourced	Gas	Recommendation	NA	NA	1764	6	7	Neither agree nor disagree	3 = I think that's ok	Neither agree nor disagree	Ignore the carbon budget feature.	2	NA	NA	NA	NA	NA	NA	NA	NA	NA	1	Very concerned	Strongly disagree	Strongly disagree	Strongly disagree	Strongly agree	Somewhat agree	Strongly disagree	Neither agree nor disagree	Somewhat agree	2	1 = Some people’s situations are so challenging that no amount of work will allow them to find success	2	1 = Curiosity	No	Yes	No	No	No, probably not	No, please do not provide me with a link to the Cogo website on the next page.	0
150	Female	59	London (England)	1	Meat in some meals	I'm not aware of where my food comes from	Gas	High Anchor (1,058 kg), UK Average	High	UK Average	977	4	4	Neither agree nor disagree	2 = I think I could do a bit better	Neither agree nor disagree	Keep the same carbon budget and try again.	1	NA	NA	NA	NA	NA	NA	NA	NA	NA	NA	Fairly concerned	Somewhat agree	Somewhat agree	Somewhat disagree	Neither agree nor disagree	Somewhat agree	Somewhat agree	Somewhat agree	Somewhat agree	1 = People’s outcomes in life are determined largely by forces outside of their control	1 = Some people’s situations are so challenging that no amount of work will allow them to find success	1 = Independence	1 = Curiosity	No	Yes	Yes	No	No, probably not	No, please do not provide me with a link to the Cogo website on the next page.	0
151	Female	53	North West (England)	2	Meat in some meals	I'm not aware of where my food comes from	Gas	High Anchor (1,058 kg), UK Average	High	UK Average	1036	6	5	Somewhat disagree	3 = I think that's ok	Neither agree nor disagree	Increase my carbon budget and try again.	NA	1	NA	NA	NA	NA	NA	NA	2	NA	NA	Fairly concerned	Somewhat agree	Strongly agree	Strongly disagree	Neither agree nor disagree	Neither agree nor disagree	Somewhat agree	Somewhat agree	Neither agree nor disagree	3	3	3	3	No	Yes	No	No	Not sure	No, please do not provide me with a link to the Cogo website on the next page.	0
152	Female	20	East Midlands (England)	4	Meat in some meals	I'm not aware of where my food comes from	Gas	Combination	NA	NA	904	1 = Not motivated at all	5	Somewhat agree	3 = I think that's ok	Neither agree nor disagree	Ignore the carbon budget feature.	1	2	NA	NA	NA	NA	NA	NA	NA	NA	NA	Not very concerned	Somewhat agree	Somewhat agree	Neither agree nor disagree	Somewhat disagree	Neither agree nor disagree	Somewhat agree	Neither agree nor disagree	Somewhat disagree	3	3	3	3	No	No	No	No	Yes, probably	No, please do not provide me with a link to the Cogo website on the next page.	0
153	Female	52	South East (England)	2	Meat in some meals	Some of the food I buy is locally sourced	Gas	Recommendation	NA	NA	1059	10 = Highly motivated	6	Somewhat agree	1 = I think I could do a lot better	Strongly agree	Keep the same carbon budget and try again.	NA	1	2	NA	NA	3	NA	NA	NA	NA	NA	Very concerned	Somewhat disagree	Neither agree nor disagree	Somewhat disagree	Strongly agree	Strongly agree	Strongly disagree	Somewhat agree	Somewhat agree	3	3	3	3	No	Yes	Yes	Yes	Yes, definitely	Yes, please provide me with a link to the Cogo website (which will allow me to do this) on the next page.	1
154	Female	43	North East (England)	2	Pescatarian	Some of the food I buy is locally sourced	Gas	High Anchor (1,058 kg), Same Bank	High	Same Bank	1060	4	5	Somewhat agree	3 = I think that's ok	Somewhat agree	Increase my carbon budget and try again.	1	NA	NA	4	3	NA	2	NA	NA	NA	NA	Fairly concerned	Somewhat agree	Somewhat agree	Somewhat disagree	Neither agree nor disagree	Somewhat agree	Neither agree nor disagree	Somewhat agree	Somewhat agree	3	2	3	2	No	Yes	No	No	No, probably not	No, please do not provide me with a link to the Cogo website on the next page.	0
155	Female	50	West Midlands (England)	1	Meat in some meals	I'm not aware of where my food comes from	Gas	High Anchor (1,058 kg), Same Bank	High	Same Bank	1378	2	5	Somewhat disagree	3 = I think that's ok	Somewhat disagree	Ignore the carbon budget feature.	NA	NA	NA	NA	NA	NA	NA	NA	NA	NA	1	Fairly concerned	Neither agree nor disagree	Neither agree nor disagree	Strongly disagree	Somewhat disagree	Somewhat agree	Neither agree nor disagree	Somewhat agree	Somewhat disagree	3	2	2	3	No	Yes	No	No	No, probably not	No, please do not provide me with a link to the Cogo website on the next page.	0
156	Female	40	North West (England)	2	Meat in some meals	Some of the food I buy is locally sourced	Gas	Low Anchor (941 kg), Similar Expenditure	Low	Similar Expenditure	1025	4	4	Neither agree nor disagree	3 = I think that's ok	Neither agree nor disagree	Increase my carbon budget and try again.	1	2	NA	NA	NA	NA	NA	NA	NA	NA	NA	Fairly concerned	Somewhat agree	Somewhat agree	Somewhat disagree	Strongly agree	Somewhat agree	Somewhat agree	Strongly agree	Somewhat disagree	2	2	3	3	No	Yes	No	No	No, probably not	No, please do not provide me with a link to the Cogo website on the next page.	0
157	Female	19	North West (England)	4	Meat in some meals	Some of the food I buy is locally sourced	Gas	Low Anchor (941 kg), Same Bank	Low	Same Bank	935	7	6	Somewhat agree	1 = I think I could do a lot better	Somewhat agree	Keep the same carbon budget and try again.	1	5	NA	NA	3	NA	4	2	6	NA	NA	Very concerned	Somewhat disagree	Somewhat agree	Somewhat disagree	Strongly agree	Neither agree nor disagree	Somewhat disagree	Neither agree nor disagree	Somewhat agree	3	2	2	2	No	Yes	Yes	No	Yes, definitely	Yes, please provide me with a link to the Cogo website (which will allow me to do this) on the next page.	1
158	Male	34	South East (England)	2	Meat in some meals	Some of the food I buy is locally sourced	Gas	Combination	NA	NA	1143	6	5	Somewhat disagree	3 = I think that's ok	Somewhat disagree	Increase my carbon budget and try again.	NA	NA	1	2	NA	NA	NA	NA	NA	NA	NA	Not very concerned	Neither agree nor disagree	Somewhat agree	Somewhat disagree	Strongly agree	Somewhat disagree	Somewhat agree	Somewhat agree	Neither agree nor disagree	3	2	3	2	No	No	Yes	No	No, probably not	No, please do not provide me with a link to the Cogo website on the next page.	0
159	Female	53	North West (England)	1	Meat in some meals	Some of the food I buy is locally sourced	Gas	High Anchor (1,058 kg), Similar Expenditure	High	Similar Expenditure	1229	1 = Not motivated at all	7	Strongly agree	3 = I think that's ok	Neither agree nor disagree	Keep the same carbon budget and try again.	NA	NA	NA	NA	NA	NA	1	NA	NA	NA	NA	Fairly concerned	Neither agree nor disagree	Neither agree nor disagree	Neither agree nor disagree	Neither agree nor disagree	Somewhat agree	Neither agree nor disagree	Neither agree nor disagree	Neither agree nor disagree	3	3	2	3	No	Yes	No	No	Yes, probably	Yes, please provide me with a link to the Cogo website (which will allow me to do this) on the next page.	1
160	Female	49	North West (England)	1	Meat in every meal	Some of the food I buy is locally sourced	Gas	Low Anchor (941 kg), Similar Expenditure	Low	Similar Expenditure	588	3	2	Neither agree nor disagree	2 = I think I could do a bit better	Strongly agree	Increase my carbon budget and try again.	NA	1	NA	NA	NA	NA	NA	NA	NA	NA	NA	Very concerned	Somewhat agree	Strongly agree	Strongly disagree	Somewhat agree	Strongly agree	Neither agree nor disagree	Strongly agree	Somewhat agree	4 = People are largely responsible for their own outcomes in life	3	3	4 = Good manners	No	Yes	No	No	Yes, probably	No, please do not provide me with a link to the Cogo website on the next page.	0
161	Female	40	West Midlands (England)	2	Meat very rarely	A lot of the food I buy is locally sourced	Gas	High Anchor (1,058 kg), Similar Expenditure	High	Similar Expenditure	1162	5	3	Somewhat agree	2 = I think I could do a bit better	Neither agree nor disagree	Ignore the carbon budget feature.	NA	3	NA	2	NA	NA	NA	1	NA	NA	NA	Fairly concerned	Somewhat agree	Somewhat agree	Somewhat disagree	Somewhat agree	Strongly agree	Strongly agree	Strongly agree	Somewhat agree	3	4 = People who work hard can find success no matter what situation they were born into	2	3	No	Yes	No	Yes	Yes, definitely	No, please do not provide me with a link to the Cogo website on the next page.	0
162	Female	33	West Midlands (England)	2	Meat very rarely	A lot of the food I buy is locally sourced	Gas	Low Anchor (941 kg), Same Bank	Low	Same Bank	956	5	3	Somewhat agree	2 = I think I could do a bit better	Somewhat agree	Keep the same carbon budget and try again.	9	5	10	4	6	7	3	1	2	8	11	Fairly concerned	Somewhat disagree	Neither agree nor disagree	Neither agree nor disagree	Strongly agree	Neither agree nor disagree	Somewhat disagree	Somewhat agree	Strongly agree	2	1 = Some people’s situations are so challenging that no amount of work will allow them to find success	2	2	No	No	No	No	Yes, probably	No, please do not provide me with a link to the Cogo website on the next page.	0
163	Male	52	Wales	1	Meat in some meals	I'm not aware of where my food comes from	Electricity	Low Anchor (941 kg), UK Average	Low	UK Average	588	2	9	Somewhat agree	5 = I think that's excellent	Strongly disagree	Ignore the carbon budget feature.	NA	NA	NA	NA	2	NA	NA	1	NA	NA	NA	Not at all concerned	Strongly agree	Somewhat agree	Strongly disagree	Strongly agree	Neither agree nor disagree	Neither agree nor disagree	Neither agree nor disagree	Strongly agree	3	2	3	3	No	No	No	No	No, definitely not	No, please do not provide me with a link to the Cogo website on the next page.	0
164	Female	48	West Midlands (England)	3	Meat in some meals	Some of the food I buy is locally sourced	Gas	Control	Control	None	1215	7	3	Somewhat agree	2 = I think I could do a bit better	Somewhat agree	Keep the same carbon budget and try again.	4	NA	NA	NA	NA	NA	1	NA	3	2	NA	Fairly concerned	Somewhat agree	Neither agree nor disagree	Neither agree nor disagree	Neither agree nor disagree	Neither agree nor disagree	Neither agree nor disagree	Strongly agree	Neither agree nor disagree	3	3	3	2	No	Yes	No	No	Yes, probably	Yes, please provide me with a link to the Cogo website (which will allow me to do this) on the next page.	1
165	Male	74	South East (England)	4	Meat in some meals	A lot of the food I buy is locally sourced	Gas	Low Anchor (941 kg), UK Average	Low	UK Average	795	7	5	Neither agree nor disagree	2 = I think I could do a bit better	Neither agree nor disagree	Keep the same carbon budget and try again.	3	NA	NA	NA	NA	1	2	NA	NA	NA	NA	Fairly concerned	Somewhat agree	Strongly agree	Somewhat disagree	Neither agree nor disagree	Neither agree nor disagree	Neither agree nor disagree	Neither agree nor disagree	Somewhat disagree	1 = People’s outcomes in life are determined largely by forces outside of their control	4 = People who work hard can find success no matter what situation they were born into	4 = Respect for elders	4 = Good manners	No	No	Yes	No	Yes, probably	No, please do not provide me with a link to the Cogo website on the next page.	0
166	Male	NA	Scotland	2	Meat in some meals	Some of the food I buy is locally sourced	Gas	Combination	NA	NA	902	6	3	Somewhat agree	2 = I think I could do a bit better	Somewhat agree	Keep the same carbon budget and try again.	1	NA	NA	NA	NA	NA	NA	2	NA	3	NA	Fairly concerned	Somewhat disagree	Neither agree nor disagree	Neither agree nor disagree	Neither agree nor disagree	Somewhat agree	Somewhat disagree	Somewhat disagree	Neither agree nor disagree	3	2	2	2	No	Yes	No	No	Yes, probably	Yes, please provide me with a link to the Cogo website (which will allow me to do this) on the next page.	1
167	Female	NA	London (England)	2	Meat in some meals	Some of the food I buy is locally sourced	Electricity	Low Anchor (941 kg), Same Bank	Low	Same Bank	769	6	5	Neither agree nor disagree	3 = I think that's ok	Somewhat disagree	Increase my carbon budget and try again.	NA	NA	NA	NA	NA	NA	NA	NA	NA	NA	NA	Not at all concerned	Somewhat disagree	Neither agree nor disagree	Somewhat agree	Strongly agree	Somewhat disagree	Neither agree nor disagree	Somewhat agree	Somewhat agree	1 = People’s outcomes in life are determined largely by forces outside of their control	2	1 = Independence	2	Yes	No	Yes	No	No, probably not	Yes, please provide me with a link to the Cogo website (which will allow me to do this) on the next page.	1
168	Female	51	North West (England)	4	Meat in some meals	I'm not aware of where my food comes from	Gas	Low Anchor (941 kg), Same Bank	Low	Same Bank	1111	10 = Strongly motivated	4	Somewhat agree	2 = I think I could do a bit better	Strongly agree	Keep the same carbon budget and try again.	NA	2	NA	3	5	NA	1	4	NA	NA	NA	Very concerned	Somewhat disagree	Strongly agree	Somewhat disagree	Strongly agree	Strongly agree	Somewhat agree	Somewhat agree	Neither agree nor disagree	3	1 = Some people’s situations are so challenging that no amount of work will allow them to find success	1 = Independence	4 = Good manners	No	Yes	No	No	Yes, definitely	Yes, please provide me with a link to the Cogo website (which will allow me to do this) on the next page.	1
169	Female	59	London (England)	3	Meat in some meals	I'm not aware of where my food comes from	Gas	Control	Control	None	1016	8	5	Somewhat agree	3 = I think that's ok	Somewhat disagree	Keep the same carbon budget and try again.	NA	1	NA	NA	NA	NA	2	NA	NA	NA	NA	Fairly concerned	Neither agree nor disagree	Somewhat agree	Somewhat disagree	Somewhat agree	Neither agree nor disagree	Neither agree nor disagree	Somewhat agree	Somewhat agree	2	3	4 = Respect for elders	1 = Curiosity	No	Yes	Yes	No	Yes, probably	No, please do not provide me with a link to the Cogo website on the next page.	0
170	Female	34	South East (England)	3	Meat in some meals	Some of the food I buy is locally sourced	Gas	High Anchor (1,058 kg), Similar Expenditure	High	Similar Expenditure	781	8	4	Somewhat agree	2 = I think I could do a bit better	Strongly agree	Keep the same carbon budget and try again.	NA	1	NA	NA	3	NA	2	NA	NA	NA	NA	Very concerned	Somewhat disagree	Somewhat agree	Somewhat disagree	Somewhat agree	Somewhat agree	Somewhat agree	Somewhat agree	Somewhat agree	3	3	3	3	No	Yes	No	No	Yes, probably	Yes, please provide me with a link to the Cogo website (which will allow me to do this) on the next page.	1
171	Female	62	Scotland	2	Meat in some meals	Some of the food I buy is locally sourced	Gas	High Anchor (1,058 kg), UK Average	High	UK Average	1003	7	6	Strongly agree	2 = I think I could do a bit better	Somewhat agree	Keep the same carbon budget and try again.	NA	1	NA	NA	2	NA	NA	NA	NA	NA	NA	Very concerned	Neither agree nor disagree	Somewhat agree	Somewhat disagree	Somewhat agree	Somewhat agree	Neither agree nor disagree	Somewhat agree	Neither agree nor disagree	3	3	3	3	No	Yes	No	No	Yes, probably	No, please do not provide me with a link to the Cogo website on the next page.	0
172	Female	32	Yorkshire and The Humber (England)	2	Meat in some meals	A lot of the food I buy is locally sourced	Gas	Recommendation	NA	NA	1005	8	8	Somewhat agree	3 = I think that's ok	Strongly agree	Keep the same carbon budget and try again.	NA	2	NA	1	NA	4	NA	3	NA	NA	NA	Very concerned	Neither agree nor disagree	Strongly agree	Somewhat disagree	Neither agree nor disagree	Somewhat agree	Neither agree nor disagree	Somewhat agree	Strongly agree	3	3	4 = Respect for elders	3	No	Yes	No	No	Yes, probably	No, please do not provide me with a link to the Cogo website on the next page.	0
173	Male	57	South East (England)	1	Meat in some meals	Some of the food I buy is locally sourced	Gas	High Anchor (1,058 kg), Similar Expenditure	High	Similar Expenditure	1060	3	4	Somewhat disagree	3 = I think that's ok	Somewhat disagree	Ignore the carbon budget feature.	2	NA	NA	NA	NA	NA	NA	NA	NA	NA	1	Fairly concerned	Neither agree nor disagree	Somewhat agree	Somewhat agree	Somewhat disagree	Neither agree nor disagree	Somewhat disagree	Somewhat disagree	Neither agree nor disagree	3	2	2	2	No	Yes	No	No	No, probably not	No, please do not provide me with a link to the Cogo website on the next page.	0
174	Female	42	East of England	5 or more	Meat in some meals	Some of the food I buy is locally sourced	Gas	Recommendation	NA	NA	1066	1 = Not motivated at all	8	Somewhat agree	3 = I think that's ok	Somewhat agree	Keep the same carbon budget and try again.	6	1	5	11	3	7	2	9	10	8	4	Not very concerned	Somewhat agree	Strongly agree	Somewhat disagree	Somewhat agree	Neither agree nor disagree	Somewhat disagree	Somewhat agree	Somewhat disagree	2	4 = People who work hard can find success no matter what situation they were born into	3	4 = Good manners	No	Yes	No	No	No, probably not	No, please do not provide me with a link to the Cogo website on the next page.	0
175	Female	NA	West Midlands (England)	2	Meat in some meals	A lot of the food I buy is locally sourced	Gas	Control	Control	None	1260	7	7	Somewhat agree	3 = I think that's ok	Somewhat agree	Ignore the carbon budget feature.	NA	1	NA	3	4	NA	NA	2	NA	NA	NA	Fairly concerned	Somewhat agree	Neither agree nor disagree	Strongly disagree	Strongly agree	Somewhat agree	Neither agree nor disagree	Somewhat agree	Somewhat agree	4 = People are largely responsible for their own outcomes in life	3	2	1 = Curiosity	No	No	No	No	Yes, probably	No, please do not provide me with a link to the Cogo website on the next page.	0
176	Female	63	West Midlands (England)	3	Meat in some meals	I'm not aware of where my food comes from	Gas	High Anchor (1,058 kg), Same Bank	High	Same Bank	1066	6	5	Somewhat agree	2 = I think I could do a bit better	Somewhat agree	Keep the same carbon budget and try again.	NA	2	NA	1	NA	NA	NA	NA	NA	NA	NA	Fairly concerned	Neither agree nor disagree	Somewhat agree	Strongly disagree	Somewhat agree	Somewhat agree	Somewhat agree	Somewhat agree	Somewhat agree	2	2	2	3	No	Yes	No	No	No, probably not	No, please do not provide me with a link to the Cogo website on the next page.	0
177	Male	54	South East (England)	2	Meat in some meals	Some of the food I buy is locally sourced	Gas	Low Anchor (941 kg), Same Bank	Low	Same Bank	1068	7	5	Somewhat agree	3 = I think that's ok	Somewhat agree	Keep the same carbon budget and try again.	3	NA	NA	NA	NA	2	1	NA	NA	NA	NA	Fairly concerned	Neither agree nor disagree	Neither agree nor disagree	Somewhat disagree	Somewhat disagree	Strongly agree	Neither agree nor disagree	Neither agree nor disagree	Somewhat agree	2	3	2	2	No	Yes	Yes	No	Yes, probably	Yes, please provide me with a link to the Cogo website (which will allow me to do this) on the next page.	1
178	Female	52	Wales	3	Meat in some meals	I'm not aware of where my food comes from	Gas	High Anchor (1,058 kg), Same Bank	High	Same Bank	851	1 = Not motivated at all	5	Neither agree nor disagree	3 = I think that's ok	Neither agree nor disagree	Increase my carbon budget and try again.	NA	1	NA	NA	NA	NA	NA	NA	NA	NA	NA	Not very concerned	Neither agree nor disagree	Strongly disagree	Neither agree nor disagree	Somewhat agree	Somewhat agree	Neither agree nor disagree	Strongly agree	Strongly agree	4 = People are largely responsible for their own outcomes in life	1 = Some people’s situations are so challenging that no amount of work will allow them to find success	4 = Respect for elders	1 = Curiosity	No	No	Yes	No	No, probably not	No, please do not provide me with a link to the Cogo website on the next page.	0
179	Female	61	London (England)	2	Meat in some meals	Some of the food I buy is locally sourced	Electricity	Combination	NA	NA	940	5	5	Neither agree nor disagree	3 = I think that's ok	Neither agree nor disagree	Increase my carbon budget and try again.	2	4	6	10	1	11	8	3	7	5	9	Fairly concerned	Neither agree nor disagree	Neither agree nor disagree	Neither agree nor disagree	Neither agree nor disagree	Neither agree nor disagree	Neither agree nor disagree	Neither agree nor disagree	Neither agree nor disagree	3	3	3	3	No	Yes	No	No	Not sure	No, please do not provide me with a link to the Cogo website on the next page.	0
180	Female	66	West Midlands (England)	1	Meat in some meals	Some of the food I buy is locally sourced	Gas	Control	Control	None	1029	7	5	Neither agree nor disagree	2 = I think I could do a bit better	Somewhat agree	Keep the same carbon budget and try again.	NA	NA	NA	5	NA	NA	3	1	4	2	NA	Fairly concerned	Neither agree nor disagree	Somewhat agree	Somewhat agree	Somewhat disagree	Somewhat disagree	Somewhat agree	Somewhat agree	Somewhat agree	4 = People are largely responsible for their own outcomes in life	3	4 = Respect for elders	3	No	Yes	Yes	No	Yes, probably	Yes, please provide me with a link to the Cogo website (which will allow me to do this) on the next page.	1
181	Male	NA	East of England	2	Meat in some meals	Some of the food I buy is locally sourced	Gas	Low Anchor (941 kg), UK Average	Low	UK Average	856	3	3	Somewhat agree	3 = I think that's ok	Somewhat agree	Keep the same carbon budget and try again.	NA	3	NA	NA	2	1	NA	NA	NA	NA	NA	Fairly concerned	Strongly agree	Somewhat agree	Neither agree nor disagree	Neither agree nor disagree	Neither agree nor disagree	Somewhat agree	Somewhat agree	Neither agree nor disagree	4 = People are largely responsible for their own outcomes in life	3	4 = Respect for elders	4 = Good manners	No	Yes	No	No	Yes, probably	No, please do not provide me with a link to the Cogo website on the next page.	0
182	Female	46	East Midlands (England)	2	Meat in every meal	Some of the food I buy is locally sourced	Gas	Low Anchor (941 kg), UK Average	Low	UK Average	1517	6	7	Somewhat agree	3 = I think that's ok	Somewhat agree	Keep the same carbon budget and try again.	NA	NA	NA	3	1	2	NA	NA	NA	NA	NA	Very concerned	Neither agree nor disagree	Somewhat agree	Somewhat disagree	Somewhat agree	Strongly agree	Neither agree nor disagree	Somewhat agree	Neither agree nor disagree	3	3	2	3	No	Yes	Yes	No	Yes, probably	No, please do not provide me with a link to the Cogo website on the next page.	0
183	Female	30	South East (England)	4	Meat in some meals	Some of the food I buy is locally sourced		High Anchor (1,058 kg), Similar Expenditure	High	Similar Expenditure	1058	8	6	Somewhat agree	2 = I think I could do a bit better	Strongly agree	Increase my carbon budget and try again.	NA	NA	NA	NA	NA	NA	1	2	NA	NA	NA	Very concerned	Somewhat disagree	Neither agree nor disagree	Somewhat disagree	Strongly agree	Somewhat agree	Neither agree nor disagree	Somewhat agree	Somewhat agree	3	2	2	2	No	Yes	No	Yes	Yes, definitely	Yes, please provide me with a link to the Cogo website (which will allow me to do this) on the next page.	1
184	Male	49	Northern Ireland	2	Meat in some meals	Some of the food I buy is locally sourced	Gas	High Anchor (1,058 kg), UK Average	High	UK Average	1070	5	5	Somewhat agree	3 = I think that's ok	Neither agree nor disagree	Keep the same carbon budget and try again.	1	NA	NA	NA	NA	NA	2	3	NA	NA	NA	Not very concerned	Somewhat agree	Somewhat agree	Somewhat disagree	Neither agree nor disagree	Neither agree nor disagree	Somewhat agree	Somewhat agree	Strongly disagree	3	3	3	3	No	No	No	No	No, probably not	No, please do not provide me with a link to the Cogo website on the next page.	0
185	Female	43	Northern Ireland	2	Vegetarian	Some of the food I buy is locally sourced	Gas	Low Anchor (941 kg), UK Average	Low	UK Average	941	7	3	Somewhat disagree	3 = I think that's ok	Neither agree nor disagree	Keep the same carbon budget and try again.	NA	NA	NA	1	NA	2	NA	NA	NA	NA	NA	Fairly concerned	Somewhat agree	Somewhat agree	Somewhat agree	Somewhat agree	Somewhat agree	Somewhat agree	Somewhat agree	Neither agree nor disagree	2	3	3	3	No	Yes	Yes	No	No, probably not	Yes, please provide me with a link to the Cogo website (which will allow me to do this) on the next page.	1
186	Female	30	London (England)	2	Meat in some meals	Some of the food I buy is locally sourced	Electricity	High Anchor (1,058 kg), Similar Expenditure	High	Similar Expenditure	1390	8	8	Somewhat agree	4 = I think that's good	Neither agree nor disagree	Keep the same carbon budget and try again.	NA	3	1	NA	NA	2	NA	NA	NA	NA	NA	Fairly concerned	Somewhat agree	Somewhat disagree	Somewhat disagree	Somewhat agree	Somewhat agree	Strongly disagree	Somewhat agree	Somewhat agree	3	2	3	2	No	Yes	Yes	Yes	Yes, definitely	No, please do not provide me with a link to the Cogo website on the next page.	0
187	Female	31	North West (England)	3	Vegetarian	Some of the food I buy is locally sourced	Electricity	Control	Control	None	1421	8	7	Somewhat agree	4 = I think that's good	Somewhat agree	Increase my carbon budget and try again.	6	NA	4	3	NA	2	1	NA	NA	5	NA	Fairly concerned	Somewhat agree	Somewhat disagree	Somewhat agree	Neither agree nor disagree	Somewhat agree	Neither agree nor disagree	Somewhat disagree	Somewhat agree	3	3	3	2	Yes	No	No	No	Yes, probably	No, please do not provide me with a link to the Cogo website on the next page.	0
188	Female	45	Scotland	2	Meat in some meals	Some of the food I buy is locally sourced	Electricity	High Anchor (1,058 kg), Same Bank	High	Same Bank	986	8	5	Somewhat agree	2 = I think I could do a bit better	Strongly agree	Keep the same carbon budget and try again.	NA	NA	NA	NA	NA	NA	NA	1	NA	NA	NA	Fairly concerned	Neither agree nor disagree	Neither agree nor disagree	Strongly disagree	Somewhat agree	Somewhat agree	Somewhat disagree	Somewhat disagree	Somewhat agree	2	1 = Some people’s situations are so challenging that no amount of work will allow them to find success	2	2	No	No	No	No	Yes, probably	No, please do not provide me with a link to the Cogo website on the next page.	0
189	Male	53	Yorkshire and The Humber (England)	4	Meat in some meals	Some of the food I buy is locally sourced	Gas	High Anchor (1,058 kg), Same Bank	High	Same Bank	1311	1 = Not motivated at all	5	Strongly agree	3 = I think that's ok	Strongly agree	Keep the same carbon budget and try again.	NA	NA	NA	NA	NA	1	2	NA	NA	NA	NA	Very concerned	Strongly agree	Neither agree nor disagree	Somewhat disagree	Somewhat agree	Strongly agree	Strongly disagree	Neither agree nor disagree	Somewhat agree	2	3	1 = Independence	1 = Curiosity	No	Yes	No	No	Yes, definitely	Yes, please provide me with a link to the Cogo website (which will allow me to do this) on the next page.	1
190	Male	40	Scotland	2	Meat in some meals	Some of the food I buy is locally sourced	Electricity	Recommendation	NA	NA	1295	3	5	Strongly agree	2 = I think I could do a bit better	Strongly agree	Keep the same carbon budget and try again.	1	10	6	11	2	8	9	5	7	4	3	Very concerned	Neither agree nor disagree	Neither agree nor disagree	Neither agree nor disagree	Neither agree nor disagree	Somewhat agree	Somewhat agree	Somewhat agree	Somewhat agree	3	3	3	2	No	No	No	No	Yes, probably	Yes, please provide me with a link to the Cogo website (which will allow me to do this) on the next page.	1
191	Male	48	Northern Ireland	3	Meat in some meals	Some of the food I buy is locally sourced	Oil	Recommendation	NA	NA	951	8	6	Somewhat agree	3 = I think that's ok	Somewhat agree	Keep the same carbon budget and try again.	NA	NA	NA	NA	NA	NA	NA	NA	NA	NA	NA	Fairly concerned	Somewhat agree	Somewhat agree	Somewhat disagree	Strongly agree	Somewhat agree	Neither agree nor disagree	Somewhat disagree	Neither agree nor disagree	3	3	3	4 = Good manners	No	No	No	No	Yes, probably	Yes, please provide me with a link to the Cogo website (which will allow me to do this) on the next page.	1
192	Male	NA	Scotland	2	Meat in some meals	Some of the food I buy is locally sourced	Gas	Recommendation	NA	NA	787	8	9	Strongly agree	1 = I think I could do a lot better	Neither agree nor disagree	Increase my carbon budget and try again.	1	3	NA	NA	2	NA	5	NA	NA	4	NA	Very concerned	Somewhat agree	Somewhat agree	Somewhat disagree	Somewhat agree	Somewhat agree	Neither agree nor disagree	Somewhat agree	Somewhat agree	3	3	3	3	No	Yes	No	No	Yes, definitely	No, please do not provide me with a link to the Cogo website on the next page.	0
193	Female	34	South East (England)	2	Vegetarian	Some of the food I buy is locally sourced	Gas	High Anchor (1,058 kg), Similar Expenditure	High	Similar Expenditure	1057	6	5	Strongly agree	3 = I think that's ok	Somewhat agree	Keep the same carbon budget and try again.	NA	4	NA	NA	NA	NA	2	NA	1	3	NA	Very concerned	Neither agree nor disagree	Neither agree nor disagree	Somewhat disagree	Strongly agree	Somewhat agree	Somewhat agree	Somewhat agree	Strongly agree	2	2	1 = Independence	1 = Curiosity	No	Yes	No	No	Not sure	Yes, please provide me with a link to the Cogo website (which will allow me to do this) on the next page.	1
194	Female	37	East Midlands (England)	2	Meat in some meals	Some of the food I buy is locally sourced	Gas	Low Anchor (941 kg), Same Bank	Low	Same Bank	1080	8	8	Strongly agree	3 = I think that's ok	Somewhat agree	Keep the same carbon budget and try again.	1	NA	NA	2	NA	3	NA	NA	NA	NA	NA	Fairly concerned	Strongly agree	Strongly agree	Somewhat disagree	Somewhat agree	Somewhat agree	Somewhat disagree	Somewhat agree	Somewhat agree	2	1 = Some people’s situations are so challenging that no amount of work will allow them to find success	2	4 = Good manners	No	Yes	No	No	No, probably not	No, please do not provide me with a link to the Cogo website on the next page.	0
195	Female	52	South West (England)	2	Meat in some meals	Some of the food I buy is locally sourced	Gas	Combination	NA	NA	1002	3	3	Strongly agree	2 = I think I could do a bit better	Somewhat agree	Increase my carbon budget and try again.	1	5	NA	2	NA	4	3	NA	NA	NA	NA	Fairly concerned	Strongly agree	Strongly agree	Strongly disagree	Strongly agree	Neither agree nor disagree	Strongly disagree	Strongly agree	Neither agree nor disagree	4 = People are largely responsible for their own outcomes in life	4 = People who work hard can find success no matter what situation they were born into	3	4 = Good manners	No	Yes	No	No	Yes, probably	No, please do not provide me with a link to the Cogo website on the next page.	0
196	Male	NA	London (England)	3	Meat in some meals	Some of the food I buy is locally sourced	Gas	High Anchor (1,058 kg), UK Average	High	UK Average	994	7	7	Strongly agree	2 = I think I could do a bit better	Strongly agree	Keep the same carbon budget and try again.	NA	NA	NA	3	NA	NA	2	NA	1	NA	NA	Very concerned	Somewhat agree	Somewhat agree	Strongly disagree	Somewhat agree	Somewhat agree	Somewhat agree	Somewhat agree	Neither agree nor disagree	3	2	3	4 = Good manners	Yes	Yes	No	No	Yes, probably	No, please do not provide me with a link to the Cogo website on the next page.	0
197	Female	62	Scotland	2	Meat in some meals	Some of the food I buy is locally sourced	Gas	Low Anchor (941 kg), UK Average	Low	UK Average	588	3	3	Somewhat disagree	3 = I think that's ok	Neither agree nor disagree	Ignore the carbon budget feature.	NA	NA	NA	NA	NA	NA	NA	NA	NA	NA	1	Very concerned	Somewhat agree	Strongly agree	Neither agree nor disagree	Strongly agree	Neither agree nor disagree	Somewhat agree	Strongly agree	Somewhat disagree	4 = People are largely responsible for their own outcomes in life	4 = People who work hard can find success no matter what situation they were born into	3	3	No	Yes	No	No	No, definitely not	No, please do not provide me with a link to the Cogo website on the next page.	0
198	Female	27	London (England)	2	Meat very rarely	A lot of the food I buy is locally sourced	Electricity	Control	Control	None	1026	8	7	Neither agree nor disagree	1 = I think I could do a lot better	Somewhat agree	Keep the same carbon budget and try again.	7	2	4	1	11	6	10	9	3	8	5	Fairly concerned	Somewhat agree	Neither agree nor disagree	Somewhat agree	Somewhat agree	Somewhat agree	Somewhat agree	Somewhat agree	Somewhat agree	3	2	2	3	No	No	No	No	No, probably not	No, please do not provide me with a link to the Cogo website on the next page.	0
199	Female	32	North West (England)	1	Meat in some meals	Some of the food I buy is locally sourced	Gas	High Anchor (1,058 kg), UK Average	High	UK Average	588	10 = Strongly motivated	10 = Very easy	Somewhat agree	1 = I think I could do a lot better	Neither agree nor disagree	Keep the same carbon budget and try again.	NA	NA	NA	1	NA	NA	NA	NA	NA	NA	NA	Fairly concerned	Neither agree nor disagree	Neither agree nor disagree	Somewhat disagree	Neither agree nor disagree	Neither agree nor disagree	Neither agree nor disagree	Neither agree nor disagree	Neither agree nor disagree	2	2	4 = Respect for elders	4 = Good manners	No	No	Yes	No	Yes, probably	No, please do not provide me with a link to the Cogo website on the next page.	0
200	Male	57	Yorkshire and The Humber (England)	2	Meat in some meals	Some of the food I buy is locally sourced	Gas	Recommendation	NA	NA	1447	1 = Not motivated at all	1 = Very difficult	Neither agree nor disagree	2 = I think I could do a bit better	Somewhat disagree	Increase my carbon budget and try again.	NA	NA	7	1	5	4	3	2	8	9	6	Not very concerned	Strongly agree	Strongly agree	Somewhat agree	Somewhat agree	Somewhat agree	Somewhat agree	Neither agree nor disagree	Somewhat disagree	3	2	3	3	No	Yes	Yes	No	Yes, probably	No, please do not provide me with a link to the Cogo website on the next page.	0
201	Female	63	South East (England)	2	Meat in some meals	A lot of the food I buy is locally sourced	Gas	Control	Control	None	597	10 = Strongly motivated	10 = Very easy	Strongly agree	5 = I think that's excellent	Strongly agree	Keep the same carbon budget and try again.	NA	1	7	5	2	3	4	9	6	8	NA	Very concerned	Strongly agree	Strongly agree	Strongly agree	Strongly agree	Strongly agree	Strongly agree	Strongly agree	Strongly agree	4 = People are largely responsible for their own outcomes in life	4 = People who work hard can find success no matter what situation they were born into	4 = Respect for elders	4 = Good manners	No	No	No	No	Yes, definitely	No, please do not provide me with a link to the Cogo website on the next page.	0
202	Male	71	North West (England)	2	Meat very rarely	A lot of the food I buy is locally sourced	Gas	High Anchor (1,058 kg), UK Average	High	UK Average	1119	7	4	Somewhat disagree	3 = I think that's ok	Somewhat agree	Keep the same carbon budget and try again.	NA	NA	NA	NA	NA	NA	1	NA	NA	NA	NA	Very concerned	Neither agree nor disagree	Somewhat agree	Somewhat disagree	Somewhat agree	Somewhat agree	Neither agree nor disagree	Somewhat agree	Strongly agree	2	2	1 = Independence	1 = Curiosity	No	Yes	No	No	Yes, probably	No, please do not provide me with a link to the Cogo website on the next page.	0
203	Female	60	Yorkshire and The Humber (England)	2	Meat very rarely	I'm not aware of where my food comes from	Gas	High Anchor (1,058 kg), Same Bank	High	Same Bank	704	7	6	Neither agree nor disagree	2 = I think I could do a bit better	Neither agree nor disagree	Keep the same carbon budget and try again.	1	NA	NA	NA	2	NA	NA	NA	NA	NA	NA	Fairly concerned	Somewhat agree	Neither agree nor disagree	Strongly disagree	Strongly agree	Somewhat agree	Somewhat agree	Strongly agree	Strongly disagree	1 = People’s outcomes in life are determined largely by forces outside of their control	1 = Some people’s situations are so challenging that no amount of work will allow them to find success	4 = Respect for elders	3	No	No	No	No	No, probably not	No, please do not provide me with a link to the Cogo website on the next page.	0
204	Female	46	South West (England)	1	Meat in some meals	Some of the food I buy is locally sourced	Electricity	High Anchor (1,058 kg), Same Bank	High	Same Bank	1057	8	3	Somewhat agree	3 = I think that's ok	Somewhat agree	Keep the same carbon budget and try again.	1	NA	NA	2	NA	5	NA	3	4	NA	NA	Fairly concerned	Somewhat disagree	Somewhat agree	Strongly disagree	Strongly agree	Somewhat agree	Somewhat agree	Somewhat agree	Somewhat agree	2	2	4 = Respect for elders	4 = Good manners	No	Yes	No	Yes	Yes, probably	No, please do not provide me with a link to the Cogo website on the next page.	0
205	Male	NA	East of England	1	Meat very rarely	A lot of the food I buy is locally sourced	Electricity	High Anchor (1,058 kg), UK Average	High	UK Average	857	9	6	Neither agree nor disagree	3 = I think that's ok	Neither agree nor disagree	Keep the same carbon budget and try again.	NA	NA	NA	NA	NA	NA	NA	NA	NA	NA	1	Fairly concerned	Neither agree nor disagree	Somewhat agree	Somewhat disagree	Somewhat agree	Neither agree nor disagree	Neither agree nor disagree	Strongly agree	Strongly agree	2	3	3	3	No	Yes	No	No	Yes, probably	No, please do not provide me with a link to the Cogo website on the next page.	0
206	Male	45	East Midlands (England)	2	Meat in some meals	Some of the food I buy is locally sourced	Gas	Low Anchor (941 kg), Similar Expenditure	Low	Similar Expenditure	999	6	4	Somewhat agree	2 = I think I could do a bit better	Somewhat disagree	Keep the same carbon budget and try again.	2	NA	NA	1	NA	NA	NA	NA	NA	NA	NA	Fairly concerned	Neither agree nor disagree	Neither agree nor disagree	Somewhat disagree	Neither agree nor disagree	Neither agree nor disagree	Neither agree nor disagree	Somewhat agree	Somewhat agree	4 = People are largely responsible for their own outcomes in life	2	2	2	No	Yes	Yes	No	Yes, probably	No, please do not provide me with a link to the Cogo website on the next page.	0
207	Male	54	East Midlands (England)	2	Meat in every meal	I'm not aware of where my food comes from	Gas	High Anchor (1,058 kg), UK Average	High	UK Average	1764	1 = Not motivated at all	1 = Very difficult	Strongly agree	5 = I think that's excellent	Strongly disagree	Ignore the carbon budget feature.	NA	NA	NA	NA	NA	NA	NA	NA	NA	NA	1	Not at all concerned	Strongly agree	Strongly agree	Strongly agree	Neither agree nor disagree	Somewhat agree	Somewhat agree	Somewhat agree	Neither agree nor disagree	1 = People’s outcomes in life are determined largely by forces outside of their control	1 = Some people’s situations are so challenging that no amount of work will allow them to find success	3	4 = Good manners	No	No	No	No	No, definitely not	No, please do not provide me with a link to the Cogo website on the next page.	0
208	Female	34	Yorkshire and The Humber (England)	2	Meat in some meals	Some of the food I buy is locally sourced	Gas	Combination	NA	NA	724	3	5	Somewhat disagree	2 = I think I could do a bit better	Neither agree nor disagree	Ignore the carbon budget feature.	1	11	2	4	6	8	5	7	9	10	3	Not at all concerned	Neither agree nor disagree	Neither agree nor disagree	Neither agree nor disagree	Neither agree nor disagree	Neither agree nor disagree	Somewhat agree	Neither agree nor disagree	Strongly disagree	3	1 = Some people’s situations are so challenging that no amount of work will allow them to find success	1 = Independence	4 = Good manners	No	No	Yes	No	No, definitely not	No, please do not provide me with a link to the Cogo website on the next page.	0
209	Male	45	South West (England)	1	Meat very rarely	Some of the food I buy is locally sourced	Electricity	Recommendation	NA	NA	1012	7	5	Somewhat agree	2 = I think I could do a bit better	Somewhat agree	Keep the same carbon budget and try again.	NA	NA	NA	4	NA	1	NA	3	2	NA	NA	Fairly concerned	Strongly agree	Neither agree nor disagree	Strongly disagree	Strongly agree	Neither agree nor disagree	Somewhat agree	Strongly agree	Neither agree nor disagree	3	3	2	2	No	No	Yes	No	Yes, probably	No, please do not provide me with a link to the Cogo website on the next page.	0
210	Female	23	East Midlands (England)	2	Meat in every meal	Some of the food I buy is locally sourced	Electricity	Control	Control	None	801	8	5	Somewhat agree	2 = I think I could do a bit better	Somewhat agree	Keep the same carbon budget and try again.	2	NA	NA	NA	NA	NA	1	NA	NA	NA	NA	Fairly concerned	Somewhat disagree	Somewhat disagree	Strongly disagree	Strongly agree	Somewhat agree	Strongly disagree	Somewhat agree	Strongly agree	2	2	1 = Independence	1 = Curiosity	No	Yes	No	Yes	Yes, definitely	No, please do not provide me with a link to the Cogo website on the next page.	0
211	Male	32	West Midlands (England)	2	Meat in some meals	A lot of the food I buy is locally sourced	Electricity	High Anchor (1,058 kg), Same Bank	High	Same Bank	1229	6	5	Somewhat agree	3 = I think that's ok	Somewhat agree	Increase my carbon budget and try again.	7	9	3	10	2	1	8	4	NA	5	NA	Fairly concerned	Somewhat agree	Somewhat agree	Somewhat agree	Somewhat agree	Somewhat agree	Somewhat agree	Somewhat agree	Somewhat agree	3	4 = People who work hard can find success no matter what situation they were born into	3	3	Yes	Yes	Yes	Yes	Yes, probably	Yes, please provide me with a link to the Cogo website (which will allow me to do this) on the next page.	1
212	Female	27	South West (England)	4	Vegetarian	A lot of the food I buy is locally sourced	Gas	Low Anchor (941 kg), Similar Expenditure	Low	Similar Expenditure	982	10 = Strongly motivated	9	Somewhat agree	4 = I think that's good	Neither agree nor disagree	Ignore the carbon budget feature.	NA	NA	NA	3	5	4	1	NA	2	NA	NA	Very concerned	Strongly agree	Strongly agree	Strongly agree	Somewhat agree	Somewhat agree	Somewhat agree	Somewhat agree	Somewhat agree	4 = People are largely responsible for their own outcomes in life	3	4 = Respect for elders	4 = Good manners	No	Yes	Yes	Yes	Yes, definitely	Yes, please provide me with a link to the Cogo website (which will allow me to do this) on the next page.	1
213	Male	63	Scotland	1	Meat in some meals	Some of the food I buy is locally sourced	Gas	Combination	NA	NA	1059	7	5	Somewhat disagree	2 = I think I could do a bit better	Somewhat agree	Increase my carbon budget and try again.	3	1	NA	NA	NA	NA	2	NA	NA	NA	NA	Very concerned	Somewhat agree	Neither agree nor disagree	Strongly disagree	Strongly agree	Somewhat agree	Somewhat disagree	Strongly agree	Somewhat agree	3	2	4 = Respect for elders	3	No	Yes	Yes	No	Yes, definitely	No, please do not provide me with a link to the Cogo website on the next page.	0
214	Prefer not to answer	38	Yorkshire and The Humber (England)	1	Meat very rarely	I'm not aware of where my food comes from	Gas	Recommendation	NA	NA	1058	8	6	Strongly agree	2 = I think I could do a bit better	Somewhat agree	Keep the same carbon budget and try again.	1	2	NA	3	NA	NA	NA	NA	4	NA	NA	Very concerned	Strongly disagree	Somewhat disagree	Strongly disagree	Strongly agree	Somewhat agree	Strongly disagree	Somewhat agree	Strongly agree	2	1 = Some people’s situations are so challenging that no amount of work will allow them to find success	2	1 = Curiosity	No	Yes	No	Yes	Yes, definitely	Yes, please provide me with a link to the Cogo website (which will allow me to do this) on the next page.	1
215	Female	38	West Midlands (England)	3	Meat in some meals	Some of the food I buy is locally sourced	Gas	Low Anchor (941 kg), UK Average	Low	UK Average	1242	5	7	Somewhat agree	4 = I think that's good	Somewhat agree	Increase my carbon budget and try again.	8	6	1	9	10	11	12	2	5	4	3	Fairly concerned	Somewhat agree	Somewhat agree	Somewhat agree	Somewhat agree	Somewhat agree	Somewhat agree	Somewhat agree	Somewhat agree	3	2	3	2	Yes	Yes	Yes	Yes	Yes, probably	Yes, please provide me with a link to the Cogo website (which will allow me to do this) on the next page.	1
216	Male	57	North West (England)	1	Meat in some meals	I'm not aware of where my food comes from	Gas	Low Anchor (941 kg), Same Bank	Low	Same Bank	797	3	4	Strongly agree	3 = I think that's ok	Neither agree nor disagree	Keep the same carbon budget and try again.	NA	1	NA	NA	NA	NA	NA	NA	NA	NA	NA	Not very concerned	Neither agree nor disagree	Somewhat agree	Strongly disagree	Strongly agree	Somewhat agree	Somewhat agree	Somewhat agree	Strongly agree	4 = People are largely responsible for their own outcomes in life	4 = People who work hard can find success no matter what situation they were born into	1 = Independence	1 = Curiosity	No	Yes	No	Yes	No, probably not	No, please do not provide me with a link to the Cogo website on the next page.	0
217	Female	69	North East (England)	1	Meat in some meals	Some of the food I buy is locally sourced	Gas	Control	Control	None	1055	10 = Strongly motivated	5	Neither agree nor disagree	3 = I think that's ok	Neither agree nor disagree	Increase my carbon budget and try again.	5	6	4	2	1	NA	3	NA	NA	NA	NA	Very concerned	Strongly agree	Strongly agree	Neither agree nor disagree	Strongly agree	Somewhat agree	Neither agree nor disagree	Somewhat agree	Neither agree nor disagree	4 = People are largely responsible for their own outcomes in life	3	3	3	No	Yes	No	No	No, probably not	No, please do not provide me with a link to the Cogo website on the next page.	0
218	Female	47	East Midlands (England)	2	Meat in every meal	Some of the food I buy is locally sourced	Gas	Low Anchor (941 kg), Similar Expenditure	Low	Similar Expenditure	1304	6	6	Neither agree nor disagree	2 = I think I could do a bit better	Somewhat disagree	Increase my carbon budget and try again.	NA	NA	5	NA	1	4	NA	2	NA	3	NA	Fairly concerned	Somewhat agree	Somewhat agree	Somewhat disagree	Neither agree nor disagree	Neither agree nor disagree	Neither agree nor disagree	Somewhat agree	Neither agree nor disagree	3	2	2	2	No	Yes	No	No	Yes, probably	No, please do not provide me with a link to the Cogo website on the next page.	0
219	Female	67	East of England	2	Meat very rarely	I'm not aware of where my food comes from	Gas	Low Anchor (941 kg), Same Bank	Low	Same Bank	904	1 = Not motivated at all	5	Neither agree nor disagree	3 = I think that's ok	Neither agree nor disagree	Ignore the carbon budget feature.	NA	NA	NA	NA	NA	NA	NA	NA	NA	NA	1	Fairly concerned	Strongly agree	Strongly agree	Neither agree nor disagree	Strongly agree	Neither agree nor disagree	Neither agree nor disagree	Strongly agree	Strongly disagree	3	3	3	3	No	No	No	No	No, definitely not	No, please do not provide me with a link to the Cogo website on the next page.	0
220	Female	57	South East (England)	2	Meat in some meals	Some of the food I buy is locally sourced	Electricity	Low Anchor (941 kg), Same Bank	Low	Same Bank	823	8	7	Somewhat agree	2 = I think I could do a bit better	Somewhat agree	Keep the same carbon budget and try again.	NA	2	NA	NA	3	NA	NA	1	NA	NA	NA	Fairly concerned	Strongly agree	Strongly agree	Somewhat disagree	Somewhat agree	Somewhat agree	Somewhat agree	Strongly agree	Somewhat agree	1 = People’s outcomes in life are determined largely by forces outside of their control	1 = Some people’s situations are so challenging that no amount of work will allow them to find success	4 = Respect for elders	4 = Good manners	No	Yes	No	No	Yes, probably	Yes, please provide me with a link to the Cogo website (which will allow me to do this) on the next page.	1
221	Male	50	South West (England)	1	Meat in every meal	I'm not aware of where my food comes from	Electricity	High Anchor (1,058 kg), Same Bank	High	Same Bank	986	10 = Strongly motivated	10 = Very easy	Somewhat agree	2 = I think I could do a bit better	Strongly agree	Keep the same carbon budget and try again.	1	2	NA	NA	3	NA	NA	NA	NA	NA	NA	Fairly concerned	Somewhat agree	Somewhat agree	Strongly disagree	Strongly agree	Somewhat agree	Somewhat agree	Somewhat agree	Somewhat agree	2	1 = Some people’s situations are so challenging that no amount of work will allow them to find success	4 = Respect for elders	4 = Good manners	No	Yes	No	No	Yes, definitely	Yes, please provide me with a link to the Cogo website (which will allow me to do this) on the next page.	1
222	Female	48	West Midlands (England)	4	Meat in some meals	Some of the food I buy is locally sourced	Gas	Recommendation	NA	NA	1058	4	5	Somewhat agree	2 = I think I could do a bit better	Neither agree nor disagree	Keep the same carbon budget and try again.	NA	NA	NA	1	NA	NA	NA	NA	NA	NA	NA	Very concerned	Strongly disagree	Somewhat agree	Strongly disagree	Strongly agree	Strongly agree	Strongly disagree	Somewhat agree	Somewhat agree	1 = People’s outcomes in life are determined largely by forces outside of their control	1 = Some people’s situations are so challenging that no amount of work will allow them to find success	2	3	No	Yes	Yes	Yes	Not sure	No, please do not provide me with a link to the Cogo website on the next page.	0
223	Male	67	Yorkshire and The Humber (England)	2	Meat in some meals	Some of the food I buy is locally sourced	Gas	Low Anchor (941 kg), Same Bank	Low	Same Bank	941	9	5	Neither agree nor disagree	2 = I think I could do a bit better	Somewhat agree	Keep the same carbon budget and try again.	1	2	NA	NA	NA	NA	3	NA	NA	NA	NA	Very concerned	Somewhat agree	Strongly agree	Somewhat disagree	Strongly agree	Strongly agree	Somewhat agree	Strongly agree	Somewhat agree	2	2	3	2	No	Yes	No	No	Yes, definitely	Yes, please provide me with a link to the Cogo website (which will allow me to do this) on the next page.	1
224	Male	41	East of England	2	Meat in some meals	Some of the food I buy is locally sourced	Gas	High Anchor (1,058 kg), Same Bank	High	Same Bank	1202	6	6	Strongly agree	3 = I think that's ok	Neither agree nor disagree	Keep the same carbon budget and try again.	NA	3	NA	NA	NA	NA	1	2	NA	NA	NA	Not very concerned	Neither agree nor disagree	Somewhat agree	Neither agree nor disagree	Neither agree nor disagree	Somewhat agree	Neither agree nor disagree	Neither agree nor disagree	Somewhat agree	2	2	4 = Respect for elders	4 = Good manners	No	Yes	Yes	No	Yes, probably	No, please do not provide me with a link to the Cogo website on the next page.	0
225	Female	61	London (England)	2	Meat in some meals	A lot of the food I buy is locally sourced	Electricity	Control	Control	None	1176	8	7	Somewhat agree	2 = I think I could do a bit better	Somewhat agree	Keep the same carbon budget and try again.	NA	1	NA	2	NA	3	NA	NA	NA	NA	NA	Fairly concerned	Somewhat disagree	Neither agree nor disagree	Neither agree nor disagree	Neither agree nor disagree	Somewhat agree	Neither agree nor disagree	Neither agree nor disagree	Somewhat disagree	3	3	3	3	No	Yes	No	No	Yes, definitely	No, please do not provide me with a link to the Cogo website on the next page.	0
226	Female	50	South East (England)	2	Meat in some meals	Some of the food I buy is locally sourced	Oil	High Anchor (1,058 kg), UK Average	High	UK Average	1038	9	7	Somewhat agree	1 = I think I could do a lot better	Somewhat agree	Keep the same carbon budget and try again.	1	2	NA	3	5	NA	4	NA	NA	NA	NA	Fairly concerned	Neither agree nor disagree	Somewhat agree	Somewhat disagree	Somewhat agree	Strongly agree	Neither agree nor disagree	Neither agree nor disagree	Neither agree nor disagree	2	2	2	2	No	Yes	Yes	Yes	Yes, probably	Yes, please provide me with a link to the Cogo website (which will allow me to do this) on the next page.	1
227	Female	60	East Midlands (England)	2	Meat in some meals	A lot of the food I buy is locally sourced	Oil	Recommendation	NA	NA	1400	6	4	Somewhat agree	2 = I think I could do a bit better	Neither agree nor disagree	Keep the same carbon budget and try again.	1	NA	NA	2	NA	NA	NA	NA	NA	NA	NA	Very concerned	Strongly agree	Strongly agree	Somewhat disagree	Somewhat agree	Strongly agree	Somewhat agree	Somewhat agree	Somewhat agree	4 = People are largely responsible for their own outcomes in life	2	4 = Respect for elders	3	No	Yes	Yes	No	Yes, probably	Yes, please provide me with a link to the Cogo website (which will allow me to do this) on the next page.	1
228	Female	51	South East (England)	2	Vegetarian	Some of the food I buy is locally sourced	Gas	Control	Control	None	1000	8	5	Somewhat agree	2 = I think I could do a bit better	Somewhat agree	Keep the same carbon budget and try again.	1	2	NA	4	5	NA	6	NA	3	NA	NA	Very concerned	Neither agree nor disagree	Somewhat agree	Strongly agree	Strongly agree	Strongly agree	Somewhat disagree	Neither agree nor disagree	Strongly agree	3	1 = Some people’s situations are so challenging that no amount of work will allow them to find success	2	1 = Curiosity	No	Yes	Yes	Yes	Yes, definitely	Yes, please provide me with a link to the Cogo website (which will allow me to do this) on the next page.	1
229	Male	63	Wales	2	Meat in some meals	Some of the food I buy is locally sourced	Gas	Low Anchor (941 kg), Similar Expenditure	Low	Similar Expenditure	798	1 = Not motivated at all	5	Strongly agree	3 = I think that's ok	Somewhat disagree	Ignore the carbon budget feature.	NA	1	NA	NA	NA	2	3	NA	NA	4	NA	Very concerned	Strongly agree	Strongly agree	Somewhat disagree	Somewhat disagree	Somewhat agree	Somewhat agree	Somewhat agree	Strongly disagree	3	2	2	3	No	Yes	Yes	No	Yes, probably	Yes, please provide me with a link to the Cogo website (which will allow me to do this) on the next page.	1
230	Female	57	London (England)	2	Meat in some meals	A lot of the food I buy is locally sourced	Gas	Control	Control	None	964	3	5	Strongly agree	3 = I think that's ok	Somewhat agree	Ignore the carbon budget feature.	NA	NA	NA	NA	NA	NA	NA	NA	NA	NA	1	Fairly concerned	Strongly agree	Neither agree nor disagree	Somewhat agree	Strongly disagree	Neither agree nor disagree	Somewhat disagree	Strongly disagree	Strongly disagree	4 = People are largely responsible for their own outcomes in life	3	3	2	No	Yes	No	No	No, definitely not	No, please do not provide me with a link to the Cogo website on the next page.	0
231	Female	NA	East of England	2	Meat in some meals	A lot of the food I buy is locally sourced	Gas	Recommendation	NA	NA	766	10 = Highly motivated	4	Strongly agree	3 = I think that's ok	Strongly agree	Keep the same carbon budget and try again.	NA	NA	NA	NA	NA	1	NA	NA	NA	NA	NA	Fairly concerned	Somewhat agree	Neither agree nor disagree	Somewhat agree	Neither agree nor disagree	Somewhat disagree	Somewhat agree	Strongly agree	Strongly agree	3	3	3	1 = Curiosity	Yes	Yes	Yes	Yes	Yes, probably	Yes, please provide me with a link to the Cogo website (which will allow me to do this) on the next page.	1
232	Female	62	Scotland	4	Meat in some meals	Some of the food I buy is locally sourced	Electricity	High Anchor (1,058 kg), UK Average	High	UK Average	1380	2	2	Neither agree nor disagree	3 = I think that's ok	Neither agree nor disagree	Keep the same carbon budget and try again.	1	NA	NA	NA	NA	NA	NA	NA	NA	NA	NA	Fairly concerned	Neither agree nor disagree	Somewhat agree	Strongly disagree	Somewhat agree	Somewhat agree	Neither agree nor disagree	Somewhat agree	Somewhat agree	1 = People’s outcomes in life are determined largely by forces outside of their control	1 = Some people’s situations are so challenging that no amount of work will allow them to find success	3	3	No	Yes	No	No	No, probably not	No, please do not provide me with a link to the Cogo website on the next page.	0
233	Female	36	London (England)	2	Meat very rarely	Some of the food I buy is locally sourced	Gas	Recommendation	NA	NA	998	5	2	Somewhat agree	2 = I think I could do a bit better	Somewhat agree	Keep the same carbon budget and try again.	NA	3	NA	NA	NA	2	NA	NA	1	NA	NA	Fairly concerned	Somewhat disagree	Somewhat disagree	Somewhat disagree	Somewhat agree	Neither agree nor disagree	Strongly disagree	Somewhat agree	Somewhat agree	3	3	1 = Independence	1 = Curiosity	No	No	No	No	Yes, probably	Yes, please provide me with a link to the Cogo website (which will allow me to do this) on the next page.	1
234	Female	32	London (England)	2	Meat in some meals	I'm not aware of where my food comes from	Electricity	Recommendation	NA	NA	588	5	7	Neither agree nor disagree	2 = I think I could do a bit better	Neither agree nor disagree	Increase my carbon budget and try again.	NA	1	NA	NA	2	NA	NA	NA	NA	NA	NA	Not very concerned	Somewhat disagree	Somewhat disagree	Somewhat agree	Somewhat agree	Neither agree nor disagree	Somewhat disagree	Neither agree nor disagree	Somewhat agree	3	3	3	3	Yes	No	No	No	No, probably not	No, please do not provide me with a link to the Cogo website on the next page.	0
235	Female	45	South East (England)	2	Meat in some meals	Some of the food I buy is locally sourced	Electricity	Recommendation	NA	NA	1057	7	4	Somewhat agree	3 = I think that's ok	Somewhat agree	Keep the same carbon budget and try again.	NA	3	NA	6	1	5	2	4	NA	NA	NA	Fairly concerned	Neither agree nor disagree	Somewhat agree	Somewhat agree	Strongly agree	Somewhat agree	Neither agree nor disagree	Somewhat agree	Somewhat agree	3	3	1 = Independence	1 = Curiosity	No	Yes	No	Yes	Yes, definitely	Yes, please provide me with a link to the Cogo website (which will allow me to do this) on the next page.	1
236	Male	58	North West (England)	2	Meat in some meals	A lot of the food I buy is locally sourced	Gas	Control	Control	None	1179	6	5	Somewhat agree	3 = I think that's ok	Neither agree nor disagree	Keep the same carbon budget and try again.	NA	1	NA	NA	NA	NA	NA	NA	NA	NA	NA	Fairly concerned	Somewhat agree	Somewhat agree	Somewhat disagree	Somewhat agree	Neither agree nor disagree	Somewhat agree	Somewhat agree	Somewhat agree	3	3	3	2	No	Yes	No	No	Not sure	No, please do not provide me with a link to the Cogo website on the next page.	0
237	Male	68	West Midlands (England)	2	Meat in some meals	Some of the food I buy is locally sourced	Gas	Combination	NA	NA	900	10 = Strongly motivated	4	Strongly agree	1 = I think I could do a lot better	Strongly agree	Keep the same carbon budget and try again.	5	2	NA	4	NA	NA	1	3	6	NA	NA	Very concerned	Somewhat agree	Somewhat agree	Somewhat disagree	Somewhat disagree	Somewhat agree	Neither agree nor disagree	Neither agree nor disagree	Somewhat agree	3	2	3	1 = Curiosity	No	Yes	No	No	Yes, definitely	Yes, please provide me with a link to the Cogo website (which will allow me to do this) on the next page.	1
238	Male	NA	North West (England)	4	Meat in some meals	Some of the food I buy is locally sourced	Electricity	Control	Control	None	868	8	6	Somewhat agree	2 = I think I could do a bit better	Strongly agree	Keep the same carbon budget and try again.	1	NA	2	NA	4	3	NA	NA	NA	NA	NA	Very concerned	Strongly agree	Somewhat agree	Strongly agree	Strongly agree	Strongly agree	Somewhat agree	Strongly agree	Somewhat disagree	1 = People’s outcomes in life are determined largely by forces outside of their control	4 = People who work hard can find success no matter what situation they were born into	4 = Respect for elders	4 = Good manners	No	Yes	No	No	Yes, definitely	Yes, please provide me with a link to the Cogo website (which will allow me to do this) on the next page.	1
239	Male	54	Scotland	4	Meat in some meals	Some of the food I buy is locally sourced	Gas	High Anchor (1,058 kg), Same Bank	High	Same Bank	1058	7	6	Somewhat agree	1 = I think I could do a lot better	Somewhat agree	Keep the same carbon budget and try again.	3	4	NA	2	NA	NA	NA	1	NA	NA	NA	Very concerned	Strongly disagree	Strongly disagree	Somewhat disagree	Somewhat agree	Somewhat agree	Strongly disagree	Strongly disagree	Somewhat agree	2	1 = Some people’s situations are so challenging that no amount of work will allow them to find success	2	2	No	Yes	Yes	Yes	Yes, probably	Yes, please provide me with a link to the Cogo website (which will allow me to do this) on the next page.	1
240	Male	NA	Scotland	1	Meat in some meals	Some of the food I buy is locally sourced	Gas	High Anchor (1,058 kg), UK Average	High	UK Average	850	5	5	Neither agree nor disagree	3 = I think that's ok	Neither agree nor disagree	Keep the same carbon budget and try again.	NA	NA	NA	2	NA	1	NA	3	NA	NA	NA	Fairly concerned	Neither agree nor disagree	Neither agree nor disagree	Neither agree nor disagree	Neither agree nor disagree	Neither agree nor disagree	Neither agree nor disagree	Neither agree nor disagree	Neither agree nor disagree	3	2	3	3	No	No	No	No	Yes, probably	Yes, please provide me with a link to the Cogo website (which will allow me to do this) on the next page.	1
241	Female	36	North East (England)	1	Vegan	Some of the food I buy is locally sourced	Gas	High Anchor (1,058 kg), Similar Expenditure	High	Similar Expenditure	736	5	5	Strongly disagree	3 = I think that's ok	Somewhat agree	Increase my carbon budget and try again.	NA	NA	NA	NA	NA	NA	NA	NA	NA	NA	1	Fairly concerned	Strongly disagree	Neither agree nor disagree	Strongly disagree	Strongly agree	Strongly agree	Neither agree nor disagree	Somewhat disagree	Strongly agree	1 = People’s outcomes in life are determined largely by forces outside of their control	1 = Some people’s situations are so challenging that no amount of work will allow them to find success	2	2	No	No	No	No	No, probably not	No, please do not provide me with a link to the Cogo website on the next page.	0
242	Female	1977	North West (England)	2	Meat in some meals	Some of the food I buy is locally sourced	Gas	Low Anchor (941 kg), Similar Expenditure	Low	Similar Expenditure	1298	7	6	Somewhat agree	3 = I think that's ok	Neither agree nor disagree	Increase my carbon budget and try again.	NA	4	3	5	6	NA	NA	1	NA	2	NA	Fairly concerned	Somewhat agree	Strongly agree	Somewhat agree	Neither agree nor disagree	Somewhat agree	Strongly agree	Strongly agree	Neither agree nor disagree	3	2	4 = Respect for elders	2	Yes	No	No	Yes	Yes, probably	Yes, please provide me with a link to the Cogo website (which will allow me to do this) on the next page.	1
243	Female	28	South East (England)	4	Meat in some meals	Some of the food I buy is locally sourced	Gas	Low Anchor (941 kg), UK Average	Low	UK Average	1359	6	6	Neither agree nor disagree	3 = I think that's ok	Somewhat agree	Keep the same carbon budget and try again.	2	NA	1	3	NA	NA	NA	NA	NA	NA	NA	Not very concerned	Somewhat agree	Somewhat agree	Somewhat agree	Somewhat agree	Somewhat agree	Somewhat agree	Somewhat agree	Somewhat agree	4 = People are largely responsible for their own outcomes in life	3	4 = Respect for elders	4 = Good manners	No	Yes	No	No	Yes, probably	Yes, please provide me with a link to the Cogo website (which will allow me to do this) on the next page.	1
244	Female	65	North West (England)	2	Meat in some meals	Some of the food I buy is locally sourced	Gas	High Anchor (1,058 kg), UK Average	High	UK Average	1272	5	5	Neither agree nor disagree	3 = I think that's ok	Neither agree nor disagree	Keep the same carbon budget and try again.	NA	NA	NA	1	NA	NA	NA	NA	NA	NA	NA	Fairly concerned	Neither agree nor disagree	Somewhat agree	Neither agree nor disagree	Somewhat agree	Neither agree nor disagree	Neither agree nor disagree	Somewhat agree	Neither agree nor disagree	2	2	2	4 = Good manners	No	Yes	Yes	No	No, probably not	No, please do not provide me with a link to the Cogo website on the next page.	0
245	Male	69	London (England)	1	Meat in some meals	Some of the food I buy is locally sourced	Heatpump	High Anchor (1,058 kg), Similar Expenditure	High	Similar Expenditure	1158	5	5	Neither agree nor disagree	3 = I think that's ok	Neither agree nor disagree	Ignore the carbon budget feature.	10	4	7	8	9	3	2	6	1	5	11	Not very concerned	Strongly agree	Strongly agree	Somewhat agree	Strongly agree	Strongly agree	Neither agree nor disagree	Strongly agree	Strongly disagree	4 = People are largely responsible for their own outcomes in life	1 = Some people’s situations are so challenging that no amount of work will allow them to find success	4 = Respect for elders	4 = Good manners	No	Yes	Yes	No	No, probably not	No, please do not provide me with a link to the Cogo website on the next page.	0
246	Female	40	East Midlands (England)	2	Meat in every meal	Some of the food I buy is locally sourced	Gas	High Anchor (1,058 kg), Similar Expenditure	High	Similar Expenditure	995	5	6	Strongly agree	4 = I think that's good	Somewhat agree	Keep the same carbon budget and try again.	4	1	NA	2	NA	3	5	NA	NA	NA	NA	Not very concerned	Somewhat agree	Somewhat agree	Somewhat agree	Strongly agree	Somewhat agree	Somewhat agree	Somewhat agree	Somewhat agree	4 = People are largely responsible for their own outcomes in life	4 = People who work hard can find success no matter what situation they were born into	4 = Respect for elders	4 = Good manners	No	No	Yes	No	No, probably not	No, please do not provide me with a link to the Cogo website on the next page.	0
247	Female	65	North West (England)	1	Meat in some meals	Some of the food I buy is locally sourced	Gas	High Anchor (1,058 kg), UK Average	High	UK Average	1057	4	3	Somewhat agree	2 = I think I could do a bit better	Somewhat disagree	Keep the same carbon budget and try again.	1	2	NA	NA	NA	NA	NA	3	NA	NA	NA	Not very concerned	Somewhat agree	Strongly agree	Neither agree nor disagree	Neither agree nor disagree	Somewhat agree	Somewhat agree	Somewhat agree	Somewhat agree	3	2	4 = Respect for elders	4 = Good manners	No	Yes	No	No	No, probably not	No, please do not provide me with a link to the Cogo website on the next page.	0
248	Male	69	South East (England)	2	Meat in some meals	Some of the food I buy is locally sourced	Gas	Low Anchor (941 kg), Same Bank	Low	Same Bank	588	1 = Not motivated at all	1 = Very difficult	Somewhat disagree	3 = I think that's ok	Strongly disagree	Ignore the carbon budget feature.	NA	NA	NA	NA	NA	NA	NA	NA	NA	NA	1	Not very concerned	Strongly agree	Strongly agree	Somewhat agree	Somewhat disagree	Somewhat agree	Strongly agree	Somewhat agree	Strongly disagree	4 = People are largely responsible for their own outcomes in life	4 = People who work hard can find success no matter what situation they were born into	3	1 = Curiosity	No	Yes	No	No	No, definitely not	No, please do not provide me with a link to the Cogo website on the next page.	0
249	Female	18	North West (England)	5 or more	Meat in every meal	Some of the food I buy is locally sourced	Gas	High Anchor (1,058 kg), Similar Expenditure	High	Similar Expenditure	1000	7	4	Neither agree nor disagree	2 = I think I could do a bit better	Somewhat agree	Keep the same carbon budget and try again.	NA	NA	NA	1	NA	NA	3	2	NA	NA	NA	Very concerned	Strongly disagree	Neither agree nor disagree	Somewhat disagree	Neither agree nor disagree	Strongly agree	Strongly agree	Strongly agree	Strongly agree	2	2	2	3	No	Yes	No	Yes	Yes, probably	Yes, please provide me with a link to the Cogo website (which will allow me to do this) on the next page.	1
250	Female	53	West Midlands (England)	2	Vegetarian	I'm not aware of where my food comes from	Gas	High Anchor (1,058 kg), Similar Expenditure	High	Similar Expenditure	994	5	4	Neither agree nor disagree	3 = I think that's ok	Somewhat agree	Keep the same carbon budget and try again.	2	NA	NA	1	NA	NA	NA	NA	NA	NA	NA	Fairly concerned	Somewhat agree	Strongly agree	Somewhat disagree	Somewhat agree	Somewhat agree	Somewhat disagree	Strongly agree	Somewhat agree	3	3	3	3	No	Yes	No	No	Yes, probably	No, please do not provide me with a link to the Cogo website on the next page.	0
251	Female	NA	London (England)	2	Meat in some meals	A lot of the food I buy is locally sourced	Oil	High Anchor (1,058 kg), Same Bank	High	Same Bank	1271	6	7	Somewhat agree	4 = I think that's good	Somewhat agree	Increase my carbon budget and try again.	6	11	9	5	1	7	3	2	10	8	4	Not very concerned	Somewhat agree	Neither agree nor disagree	Somewhat agree	Somewhat agree	Somewhat agree	Neither agree nor disagree	Strongly agree	Neither agree nor disagree	3	4 = People who work hard can find success no matter what situation they were born into	3	2	Yes	Yes	Yes	Yes	No, probably not	Yes, please provide me with a link to the Cogo website (which will allow me to do this) on the next page.	1
252	Female	24	South West (England)	4	Meat in some meals	Some of the food I buy is locally sourced	Gas	High Anchor (1,058 kg), Same Bank	High	Same Bank	1287	7	5	Somewhat agree	3 = I think that's ok	Somewhat agree	Keep the same carbon budget and try again.	NA	1	NA	2	NA	NA	NA	NA	NA	NA	NA	Fairly concerned	Somewhat agree	Strongly agree	Somewhat disagree	Somewhat agree	Somewhat agree	Somewhat agree	Somewhat agree	Somewhat agree	4 = People are largely responsible for their own outcomes in life	4 = People who work hard can find success no matter what situation they were born into	1 = Independence	4 = Good manners	No	Yes	No	No	Yes, probably	Yes, please provide me with a link to the Cogo website (which will allow me to do this) on the next page.	1
253	Female	43	Northern Ireland	3	Meat very rarely	Some of the food I buy is locally sourced	Oil	Control	Control	None	1207	1 = Not motivated at all	5	Strongly agree	5 = I think that's excellent	Strongly disagree	Ignore the carbon budget feature.	NA	NA	NA	NA	NA	NA	NA	NA	NA	NA	1	Not at all concerned	Neither agree nor disagree	Strongly disagree	Strongly disagree	Strongly agree	Strongly agree	Strongly disagree	Strongly agree	Strongly agree	1 = People’s outcomes in life are determined largely by forces outside of their control	1 = Some people’s situations are so challenging that no amount of work will allow them to find success	1 = Independence	1 = Curiosity	No	No	No	No	No, definitely not	No, please do not provide me with a link to the Cogo website on the next page.	0
254	Female	68	North West (England)	2	Meat in every meal	Some of the food I buy is locally sourced	Gas	Recommendation	NA	NA	1060	7	5	Somewhat disagree	2 = I think I could do a bit better	Somewhat disagree	Ignore the carbon budget feature.	NA	1	NA	NA	NA	NA	2	NA	3	NA	NA	Not very concerned	Strongly agree	Strongly agree	Neither agree nor disagree	Somewhat agree	Neither agree nor disagree	Strongly disagree	Strongly agree	Somewhat agree	3	3	4 = Respect for elders	4 = Good manners	No	No	No	No	Yes, probably	Yes, please provide me with a link to the Cogo website (which will allow me to do this) on the next page.	1
255	Female	58	East Midlands (England)	2	Meat in some meals	A lot of the food I buy is locally sourced	Oil	Low Anchor (941 kg), Same Bank	Low	Same Bank	1042	5	2	Somewhat agree	3 = I think that's ok	Neither agree nor disagree	Ignore the carbon budget feature.	NA	NA	NA	NA	NA	NA	NA	NA	NA	NA	1	Not at all concerned	Strongly agree	Strongly agree	Neither agree nor disagree	Neither agree nor disagree	Strongly agree	Strongly disagree	Neither agree nor disagree	Strongly agree	3	2	3	2	No	Yes	No	No	No, probably not	No, please do not provide me with a link to the Cogo website on the next page.	0
256	Female	28	North West (England)	3	Meat in every meal	Some of the food I buy is locally sourced	Gas	High Anchor (1,058 kg), Same Bank	High	Same Bank	588	10 = Strongly motivated	8	Somewhat agree	3 = I think that's ok	Somewhat agree	Keep the same carbon budget and try again.	NA	NA	NA	NA	1	NA	2	NA	NA	NA	NA	Fairly concerned	Strongly agree	Strongly agree	Neither agree nor disagree	Strongly agree	Somewhat agree	Somewhat agree	Strongly agree	Strongly disagree	1 = People’s outcomes in life are determined largely by forces outside of their control	4 = People who work hard can find success no matter what situation they were born into	4 = Respect for elders	4 = Good manners	No	Yes	No	No	Yes, probably	No, please do not provide me with a link to the Cogo website on the next page.	0
257	Male	43	North West (England)	3	Meat in some meals	Some of the food I buy is locally sourced	Electricity	High Anchor (1,058 kg), Same Bank	High	Same Bank	1057	7	7	Somewhat agree	2 = I think I could do a bit better	Somewhat agree	Keep the same carbon budget and try again.	1	NA	NA	NA	NA	5	2	3	NA	4	NA	Fairly concerned	Somewhat agree	Strongly agree	Somewhat disagree	Somewhat agree	Neither agree nor disagree	Somewhat agree	Somewhat agree	Somewhat disagree	3	3	2	2	No	Yes	No	No	Yes, probably	Yes, please provide me with a link to the Cogo website (which will allow me to do this) on the next page.	1
258	Female	NA	East Midlands (England)	1	Meat in some meals	Some of the food I buy is locally sourced	Gas	High Anchor (1,058 kg), UK Average	High	UK Average	1361	10 = Strongly motivated	5	Somewhat agree	1 = I think I could do a lot better	Somewhat disagree	Keep the same carbon budget and try again.	5	1	3	2	4	NA	6	NA	NA	7	NA	Very concerned	Strongly disagree	Strongly disagree	Strongly disagree	Strongly agree	Neither agree nor disagree	Strongly disagree	Strongly agree	Somewhat agree	3	1 = Some people’s situations are so challenging that no amount of work will allow them to find success	1 = Independence	2	No	Yes	No	No	Yes, definitely	No, please do not provide me with a link to the Cogo website on the next page.	0
259	Female	58	Yorkshire and The Humber (England)	1	Vegetarian	Some of the food I buy is locally sourced	Gas	Control	Control	None	588	9	10 = Very easy	Somewhat agree	2 = I think I could do a bit better	Strongly agree	Keep the same carbon budget and try again.	2	NA	NA	NA	NA	NA	NA	NA	1	NA	NA	Very concerned	Strongly agree	Strongly agree	Somewhat disagree	Somewhat agree	Somewhat agree	Somewhat agree	Strongly agree	Somewhat disagree	2	1 = Some people’s situations are so challenging that no amount of work will allow them to find success	3	3	No	Yes	No	No	Yes, probably	No, please do not provide me with a link to the Cogo website on the next page.	0
260	Female	49	West Midlands (England)	2	Meat in some meals	Some of the food I buy is locally sourced	Gas	Combination	NA	NA	813	10 = Strongly motivated	7	Neither agree nor disagree	3 = I think that's ok	Strongly agree	Keep the same carbon budget and try again.	NA	NA	NA	NA	NA	NA	NA	NA	NA	NA	NA	Very concerned	Neither agree nor disagree	Strongly agree	Strongly disagree	Strongly agree	Strongly agree	Strongly agree	Somewhat agree	Strongly agree	3	2	3	2	No	Yes	No	Yes	Yes, definitely	Yes, please provide me with a link to the Cogo website (which will allow me to do this) on the next page.	1
261	Female	29	Yorkshire and The Humber (England)	1	Meat in some meals	Some of the food I buy is locally sourced	Gas	Recommendation	NA	NA	1009	6	4	Neither agree nor disagree	2 = I think I could do a bit better	Somewhat agree	Keep the same carbon budget and try again.	4	3	NA	NA	NA	NA	2	NA	1	NA	NA	Fairly concerned	Neither agree nor disagree	Neither agree nor disagree	Strongly disagree	Strongly agree	Somewhat agree	Somewhat disagree	Neither agree nor disagree	Strongly agree	3	2	2	3	No	Yes	Yes	No	Yes, probably	No, please do not provide me with a link to the Cogo website on the next page.	0
262	Female	36	Scotland	2	Meat in some meals	Some of the food I buy is locally sourced	Gas	Low Anchor (941 kg), UK Average	Low	UK Average	1231	5	4	Somewhat agree	2 = I think I could do a bit better	Neither agree nor disagree	Keep the same carbon budget and try again.	NA	1	NA	NA	NA	3	NA	2	NA	NA	NA	Fairly concerned	Somewhat disagree	Somewhat agree	Strongly disagree	Strongly agree	Somewhat agree	Somewhat disagree	Strongly agree	Somewhat agree	1 = People’s outcomes in life are determined largely by forces outside of their control	1 = Some people’s situations are so challenging that no amount of work will allow them to find success	4 = Respect for elders	1 = Curiosity	No	Yes	No	Yes	Yes, probably	No, please do not provide me with a link to the Cogo website on the next page.	0
263	Female	52	South East (England)	3	Meat in some meals	I'm not aware of where my food comes from	Gas	Recommendation	NA	NA	1052	5	4	Strongly agree	3 = I think that's ok	Neither agree nor disagree	Keep the same carbon budget and try again.	NA	NA	NA	1	NA	2	NA	NA	NA	NA	NA	Fairly concerned	Somewhat agree	Somewhat agree	Neither agree nor disagree	Somewhat agree	Somewhat agree	Somewhat agree	Somewhat agree	Neither agree nor disagree	4 = People are largely responsible for their own outcomes in life	4 = People who work hard can find success no matter what situation they were born into	2	3	No	Yes	Yes	No	Not sure	No, please do not provide me with a link to the Cogo website on the next page.	0
264	Male	42	East Midlands (England)	1	Meat in some meals	I'm not aware of where my food comes from	Gas	Combination	NA	NA	939	1 = Not motivated at all	1 = Very difficult	Strongly disagree	2 = I think I could do a bit better	Somewhat disagree	Ignore the carbon budget feature.	NA	NA	1	NA	NA	NA	NA	NA	NA	NA	NA	Not very concerned	Somewhat disagree	Neither agree nor disagree	Somewhat agree	Strongly agree	Somewhat disagree	Neither agree nor disagree	Strongly disagree	Somewhat disagree	2	3	2	3	No	Yes	Yes	No	No, probably not	No, please do not provide me with a link to the Cogo website on the next page.	0
265	Male	44	Yorkshire and The Humber (England)	2	Meat in some meals	I'm not aware of where my food comes from	Gas	Control	Control	None	894	8	7	Somewhat agree	2 = I think I could do a bit better	Somewhat agree	Increase my carbon budget and try again.	5	4	NA	3	1	NA	2	NA	NA	NA	NA	Fairly concerned	Somewhat agree	Somewhat agree	Strongly disagree	Strongly agree	Strongly agree	Somewhat disagree	Strongly agree	Somewhat agree	1 = People’s outcomes in life are determined largely by forces outside of their control	2	3	3	No	Yes	No	No	Yes, probably	No, please do not provide me with a link to the Cogo website on the next page.	0
266	Male	63	Scotland	2	Meat in some meals	Some of the food I buy is locally sourced	Gas	High Anchor (1,058 kg), Similar Expenditure	High	Similar Expenditure	1399	8	7	Strongly agree	2 = I think I could do a bit better	Somewhat agree	Increase my carbon budget and try again.	NA	NA	NA	1	2	NA	NA	NA	NA	NA	NA	Very concerned	Strongly agree	Strongly agree	Strongly disagree	Strongly agree	Somewhat agree	Somewhat agree	Somewhat agree	Somewhat agree	3	2	4 = Respect for elders	4 = Good manners	No	Yes	Yes	Yes	Yes, probably	Yes, please provide me with a link to the Cogo website (which will allow me to do this) on the next page.	1
267	Female	47	North West (England)	3	Meat in every meal	Some of the food I buy is locally sourced	Gas	High Anchor (1,058 kg), Similar Expenditure	High	Similar Expenditure	1241	7	7	Neither agree nor disagree	2 = I think I could do a bit better	Neither agree nor disagree	Increase my carbon budget and try again.	1	NA	2	NA	NA	NA	NA	NA	NA	NA	NA	Fairly concerned	Neither agree nor disagree	Neither agree nor disagree	Neither agree nor disagree	Neither agree nor disagree	Somewhat disagree	Somewhat agree	Neither agree nor disagree	Neither agree nor disagree	3	3	3	4 = Good manners	Yes	Yes	No	No	Yes, probably	No, please do not provide me with a link to the Cogo website on the next page.	0
268	Female	NA	North East (England)	1	Meat in some meals	Some of the food I buy is locally sourced	Heatpump	Low Anchor (941 kg), Similar Expenditure	Low	Similar Expenditure	1581	6	8	Somewhat agree	5 = I think that's excellent	Neither agree nor disagree	Keep the same carbon budget and try again.	7	9	4	10	2	1	8	5	6	3	NA	Fairly concerned	Strongly agree	Strongly disagree	Neither agree nor disagree	Somewhat disagree	Strongly disagree	Somewhat agree	Strongly agree	Somewhat disagree	2	3	2	4 = Good manners	Yes	Yes	No	Yes	No, probably not	Yes, please provide me with a link to the Cogo website (which will allow me to do this) on the next page.	1
269	Female	34	South East (England)	2	Meat in every meal	Some of the food I buy is locally sourced	Electricity	Low Anchor (941 kg), UK Average	Low	UK Average	968	6	6	Somewhat disagree	2 = I think I could do a bit better	Somewhat agree	Increase my carbon budget and try again.	3	NA	NA	2	1	NA	NA	NA	NA	NA	NA	Fairly concerned	Somewhat agree	Strongly agree	Somewhat disagree	Strongly agree	Somewhat agree	Somewhat agree	Somewhat agree	Strongly agree	2	3	2	3	No	No	No	No	Yes, probably	No, please do not provide me with a link to the Cogo website on the next page.	0
270	Male	49	South East (England)	1	Meat very rarely	I'm not aware of where my food comes from	Gas	Low Anchor (941 kg), Similar Expenditure	Low	Similar Expenditure	605	1 = Not motivated at all	1 = Very difficult	Somewhat agree	3 = I think that's ok	Somewhat agree	Ignore the carbon budget feature.	NA	1	NA	NA	NA	NA	NA	NA	NA	NA	NA	Fairly concerned	Strongly agree	Strongly agree	Strongly disagree	Strongly agree	Somewhat disagree	Somewhat disagree	Neither agree nor disagree	Neither agree nor disagree	3	2	3	3	No	No	No	No	No, definitely not	No, please do not provide me with a link to the Cogo website on the next page.	0
271	Female	48	London (England)	1	Meat very rarely	I'm not aware of where my food comes from	Electricity	Recommendation	NA	NA	1336	6	5	Neither agree nor disagree	3 = I think that's ok	Neither agree nor disagree	Increase my carbon budget and try again.	9	1	11	8	2	3	5	4	6	7	10	Very concerned	Neither agree nor disagree	Neither agree nor disagree	Neither agree nor disagree	Neither agree nor disagree	Neither agree nor disagree	Neither agree nor disagree	Neither agree nor disagree	Neither agree nor disagree	4 = People are largely responsible for their own outcomes in life	3	4 = Respect for elders	4 = Good manners	No	No	No	No	No, probably not	No, please do not provide me with a link to the Cogo website on the next page.	0
272	Female	NA	Wales	2	Vegetarian	A lot of the food I buy is locally sourced	Electricity	Control	Control	None	1506	6	3	Somewhat agree	3 = I think that's ok	Neither agree nor disagree	Keep the same carbon budget and try again.	NA	3	1	NA	NA	NA	2	NA	NA	NA	NA	Fairly concerned	Strongly agree	Neither agree nor disagree	Strongly agree	Somewhat agree	Somewhat agree	Strongly agree	Strongly agree	Somewhat agree	3	2	4 = Respect for elders	2	Yes	Yes	No	Yes	No, probably not	Yes, please provide me with a link to the Cogo website (which will allow me to do this) on the next page.	1
273	Female	49	East Midlands (England)	4	Meat in some meals	I'm not aware of where my food comes from	Electricity	Low Anchor (941 kg), UK Average	Low	UK Average	1234	6	5	Neither agree nor disagree	3 = I think that's ok	Neither agree nor disagree	Keep the same carbon budget and try again.	1	NA	NA	3	4	NA	NA	NA	2	NA	NA	Not very concerned	Neither agree nor disagree	Somewhat agree	Strongly disagree	Strongly agree	Neither agree nor disagree	Neither agree nor disagree	Somewhat agree	Somewhat agree	1 = People’s outcomes in life are determined largely by forces outside of their control	1 = Some people’s situations are so challenging that no amount of work will allow them to find success	4 = Respect for elders	4 = Good manners	No	Yes	No	No	No, probably not	No, please do not provide me with a link to the Cogo website on the next page.	0
274	Male	55	South West (England)	2	Meat in some meals	Some of the food I buy is locally sourced	Gas	Combination	NA	NA	1190	5	5	Neither agree nor disagree	3 = I think that's ok	Somewhat agree	Increase my carbon budget and try again.	5	4	1	6	10	7	8	2	9	3	11	Fairly concerned	Somewhat agree	Somewhat agree	Somewhat agree	Somewhat agree	Somewhat agree	Somewhat agree	Somewhat agree	Somewhat agree	3	3	4 = Respect for elders	4 = Good manners	No	No	No	No	No, definitely not	No, please do not provide me with a link to the Cogo website on the next page.	0
275	Male	52	South East (England)	4	Meat very rarely	Some of the food I buy is locally sourced	Gas	High Anchor (1,058 kg), UK Average	High	UK Average	808	7	4	Somewhat agree	1 = I think I could do a lot better	Somewhat agree	Keep the same carbon budget and try again.	NA	1	NA	2	NA	NA	3	NA	NA	NA	NA	Very concerned	Strongly agree	Somewhat agree	Strongly agree	Strongly agree	Somewhat agree	Somewhat disagree	Strongly agree	Somewhat agree	1 = People’s outcomes in life are determined largely by forces outside of their control	2	4 = Respect for elders	4 = Good manners	No	Yes	No	Yes	Yes, definitely	Yes, please provide me with a link to the Cogo website (which will allow me to do this) on the next page.	1
276	Female	40	West Midlands (England)	3	Meat in every meal	Some of the food I buy is locally sourced	Electricity	High Anchor (1,058 kg), Similar Expenditure	High	Similar Expenditure	1058	2	5	Somewhat agree	3 = I think that's ok	Somewhat disagree	Ignore the carbon budget feature.	NA	NA	NA	NA	NA	NA	NA	NA	NA	NA	1	Fairly concerned	Neither agree nor disagree	Neither agree nor disagree	Somewhat agree	Somewhat agree	Neither agree nor disagree	Neither agree nor disagree	Neither agree nor disagree	Somewhat agree	3	3	2	3	Yes	Yes	No	No	No, probably not	No, please do not provide me with a link to the Cogo website on the next page.	0
277	Male	70	South East (England)	2	Meat in some meals	Some of the food I buy is locally sourced	Gas	Combination	NA	NA	1001	5	6	Neither agree nor disagree	2 = I think I could do a bit better	Somewhat agree	Keep the same carbon budget and try again.	3	NA	NA	2	NA	NA	1	NA	NA	NA	NA	Fairly concerned	Somewhat agree	Somewhat agree	Neither agree nor disagree	Strongly disagree	Somewhat agree	Somewhat agree	Neither agree nor disagree	Somewhat disagree	3	3	3	3	No	Yes	Yes	No	Yes, probably	Yes, please provide me with a link to the Cogo website (which will allow me to do this) on the next page.	1
278	Male	NA	West Midlands (England)	2	Meat in some meals	Some of the food I buy is locally sourced	Gas	Recommendation	NA	NA	1403	5	5	Somewhat disagree	3 = I think that's ok	Neither agree nor disagree	Keep the same carbon budget and try again.	NA	NA	NA	NA	NA	NA	NA	NA	NA	NA	NA	Fairly concerned	Neither agree nor disagree	Strongly agree	Neither agree nor disagree	Somewhat agree	Neither agree nor disagree	Somewhat agree	Somewhat agree	Neither agree nor disagree	4 = People are largely responsible for their own outcomes in life	4 = People who work hard can find success no matter what situation they were born into	1 = Independence	2	Yes	Yes	Yes	No	Yes, probably	Yes, please provide me with a link to the Cogo website (which will allow me to do this) on the next page.	1
279	Male	45	South East (England)	2	Vegetarian	A lot of the food I buy is locally sourced	Gas	Low Anchor (941 kg), Same Bank	Low	Same Bank	588	10 = Strongly motivated	10 = Very easy	Strongly agree	5 = I think that's excellent	Strongly agree	Increase my carbon budget and try again.	NA	NA	NA	2	NA	3	4	5	1	NA	NA	Very concerned	Strongly disagree	Neither agree nor disagree	Strongly disagree	Strongly agree	Somewhat agree	Somewhat disagree	Somewhat agree	Strongly agree	2	2	2	3	Yes	Yes	Yes	Yes	Yes, definitely	Yes, please provide me with a link to the Cogo website (which will allow me to do this) on the next page.	1
280	Female	55	South East (England)	2	Meat in some meals	Some of the food I buy is locally sourced	Gas	High Anchor (1,058 kg), UK Average	High	UK Average	974	6	8	Somewhat agree	2 = I think I could do a bit better	Somewhat agree	Keep the same carbon budget and try again.	NA	1	NA	NA	NA	NA	NA	NA	NA	NA	NA	Very concerned	Somewhat agree	Strongly agree	Somewhat agree	Somewhat agree	Somewhat agree	Strongly disagree	Somewhat agree	Strongly agree	3	3	2	2	No	No	No	No	Yes, probably	No, please do not provide me with a link to the Cogo website on the next page.	0
281	Female	31	South East (England)	2	Meat in some meals	I'm not aware of where my food comes from	Electricity	Control	Control	None	1025	7	5	Somewhat disagree	2 = I think I could do a bit better	Somewhat agree	Increase my carbon budget and try again.	NA	2	NA	NA	NA	NA	1	NA	NA	NA	NA	Very concerned	Somewhat agree	Neither agree nor disagree	Somewhat disagree	Strongly agree	Strongly agree	Neither agree nor disagree	Somewhat agree	Strongly agree	3	3	2	2	No	No	No	No	Yes, probably	No, please do not provide me with a link to the Cogo website on the next page.	0
282	Female	61	North West (England)	4	Vegan	I'm not aware of where my food comes from	Gas	Combination	NA	NA	588	1 = Not motivated at all	1 = Very difficult	Strongly disagree	1 = I think I could do a lot better	Strongly disagree	Ignore the carbon budget feature.	1	2	NA	3	NA	NA	NA	NA	NA	NA	NA	Not at all concerned	Strongly disagree	Strongly disagree	Strongly disagree	Strongly disagree	Strongly disagree	Strongly disagree	Strongly disagree	Strongly disagree	1 = People’s outcomes in life are determined largely by forces outside of their control	1 = Some people’s situations are so challenging that no amount of work will allow them to find success	1 = Independence	1 = Curiosity	No	No	No	No	No, definitely not	No, please do not provide me with a link to the Cogo website on the next page.	0
283	Female	28	Yorkshire and The Humber (England)	3	Meat in some meals	Some of the food I buy is locally sourced	Gas	Recommendation	NA	NA	1274	6	3	Strongly agree	2 = I think I could do a bit better	Somewhat agree	Keep the same carbon budget and try again.	NA	NA	NA	NA	NA	NA	NA	NA	NA	NA	NA	Fairly concerned	Somewhat agree	Neither agree nor disagree	Somewhat agree	Neither agree nor disagree	Somewhat agree	Neither agree nor disagree	Somewhat agree	Somewhat agree	2	2	3	3	No	Yes	No	No	No, probably not	No, please do not provide me with a link to the Cogo website on the next page.	0
284	Female	NA	West Midlands (England)	2	Meat in some meals	Some of the food I buy is locally sourced	Gas	Control	Control	None	1045	7	7	Neither agree nor disagree	2 = I think I could do a bit better	Somewhat agree	Keep the same carbon budget and try again.	2	3	NA	NA	NA	4	1	NA	NA	NA	NA	Very concerned	Somewhat agree	Somewhat agree	Neither agree nor disagree	Neither agree nor disagree	Somewhat agree	Somewhat agree	Neither agree nor disagree	Neither agree nor disagree	3	3	2	2	No	Yes	No	No	Yes, definitely	Yes, please provide me with a link to the Cogo website (which will allow me to do this) on the next page.	1
285	Female	56	East Midlands (England)	2	Meat in every meal	Some of the food I buy is locally sourced	Gas	Control	Control	None	828	8	7	Somewhat agree	2 = I think I could do a bit better	Somewhat disagree	Keep the same carbon budget and try again.	NA	NA	NA	NA	NA	NA	NA	NA	NA	NA	NA	Fairly concerned	Strongly agree	Strongly agree	Strongly disagree	Somewhat agree	Somewhat disagree	Somewhat agree	Strongly agree	Somewhat disagree	4 = People are largely responsible for their own outcomes in life	4 = People who work hard can find success no matter what situation they were born into	4 = Respect for elders	3	No	No	No	No	Yes, probably	Yes, please provide me with a link to the Cogo website (which will allow me to do this) on the next page.	1
286	Female	66	East Midlands (England)	2	Meat in some meals	Some of the food I buy is locally sourced	Gas	High Anchor (1,058 kg), Same Bank	High	Same Bank	1057	9	7	Somewhat agree	3 = I think that's ok	Somewhat agree	Keep the same carbon budget and try again.	NA	4	NA	NA	NA	2	1	3	NA	NA	NA	Very concerned	Somewhat agree	Somewhat agree	Somewhat disagree	Strongly agree	Neither agree nor disagree	Neither agree nor disagree	Strongly agree	Somewhat disagree	4 = People are largely responsible for their own outcomes in life	3	3	3	No	Yes	No	No	Yes, definitely	No, please do not provide me with a link to the Cogo website on the next page.	0
287	Female	42	London (England)	1	Meat very rarely	Some of the food I buy is locally sourced	Gas	High Anchor (1,058 kg), UK Average	High	UK Average	1058	7	6	Somewhat agree	3 = I think that's ok	Neither agree nor disagree	Increase my carbon budget and try again.	NA	2	NA	4	3	NA	NA	1	NA	NA	NA	Very concerned	Neither agree nor disagree	Strongly agree	Strongly disagree	Strongly agree	Somewhat agree	Strongly disagree	Strongly agree	Neither agree nor disagree	3	3	1 = Independence	1 = Curiosity	No	Yes	Yes	Yes	Yes, probably	Yes, please provide me with a link to the Cogo website (which will allow me to do this) on the next page.	1
288	Male	54	London (England)	1	Meat in some meals	Some of the food I buy is locally sourced	Electricity	Recommendation	NA	NA	1092	6	5	Somewhat agree	2 = I think I could do a bit better	Somewhat agree	Keep the same carbon budget and try again.	NA	1	NA	2	NA	NA	NA	NA	NA	NA	NA	Fairly concerned	Neither agree nor disagree	Neither agree nor disagree	Somewhat disagree	Somewhat agree	Somewhat agree	Somewhat agree	Strongly agree	Strongly agree	3	2	3	2	No	Yes	Yes	Yes	No, probably not	No, please do not provide me with a link to the Cogo website on the next page.	0
289	Male	38	North East (England)	2	Meat in every meal	Some of the food I buy is locally sourced		High Anchor (1,058 kg), UK Average	High	UK Average	1764	1 = Not motivated at all	10 = Very easy	Strongly agree	5 = I think that's excellent	Strongly disagree	Ignore the carbon budget feature.	NA	NA	NA	NA	NA	NA	NA	NA	NA	NA	1	Not at all concerned	Neither agree nor disagree	Neither agree nor disagree	Strongly disagree	Neither agree nor disagree	Neither agree nor disagree	Neither agree nor disagree	Neither agree nor disagree	Neither agree nor disagree	3	2	2	2	No	Yes	No	No	No, definitely not	No, please do not provide me with a link to the Cogo website on the next page.	0
290	Female	41	South East (England)	2	Meat in every meal	I'm not aware of where my food comes from	Gas	Recommendation	NA	NA	1292	5	4	Somewhat agree	3 = I think that's ok	Somewhat agree	Keep the same carbon budget and try again.	3	NA	NA	1	NA	NA	NA	2	NA	NA	NA	Not very concerned	Somewhat agree	Strongly agree	Strongly disagree	Somewhat agree	Somewhat agree	Neither agree nor disagree	Somewhat agree	Neither agree nor disagree	4 = People are largely responsible for their own outcomes in life	3	3	3	No	Yes	No	No	No, probably not	No, please do not provide me with a link to the Cogo website on the next page.	0
291	Female	69	Scotland	2	Meat in some meals	I'm not aware of where my food comes from	Gas	High Anchor (1,058 kg), Similar Expenditure	High	Similar Expenditure	967	7	5	Somewhat agree	2 = I think I could do a bit better	Somewhat agree	Keep the same carbon budget and try again.	1	NA	NA	3	4	NA	NA	NA	2	NA	NA	Fairly concerned	Neither agree nor disagree	Somewhat agree	Somewhat disagree	Somewhat disagree	Neither agree nor disagree	Somewhat disagree	Somewhat disagree	Somewhat agree	3	2	3	1 = Curiosity	No	Yes	Yes	No	No, probably not	No, please do not provide me with a link to the Cogo website on the next page.	0
292	Male	61	South West (England)	2	Meat in some meals	Some of the food I buy is locally sourced	Gas	Combination	NA	NA	588	10 = Strongly motivated	10 = Very easy	Strongly agree	1 = I think I could do a lot better	Strongly agree	Keep the same carbon budget and try again.	NA	4	NA	5	NA	2	1	3	NA	NA	NA	Fairly concerned	Somewhat agree	Strongly agree	Neither agree nor disagree	Strongly agree	Somewhat agree	Strongly agree	Strongly agree	Somewhat agree	4 = People are largely responsible for their own outcomes in life	4 = People who work hard can find success no matter what situation they were born into	2	1 = Curiosity	No	No	No	No	Yes, probably	No, please do not provide me with a link to the Cogo website on the next page.	0
293	Female	70	South East (England)	2	Meat in some meals	Some of the food I buy is locally sourced	Gas	Control	Control	None	985	6	6	Strongly agree	1 = I think I could do a lot better	Somewhat agree	Increase my carbon budget and try again.	NA	3	NA	2	NA	1	NA	NA	NA	NA	NA	Fairly concerned	Strongly disagree	Strongly disagree	Somewhat disagree	Strongly agree	Neither agree nor disagree	Somewhat agree	Strongly agree	Neither agree nor disagree	4 = People are largely responsible for their own outcomes in life	1 = Some people’s situations are so challenging that no amount of work will allow them to find success	4 = Respect for elders	4 = Good manners	No	Yes	No	No	No, probably not	No, please do not provide me with a link to the Cogo website on the next page.	0
294	Male	NA	North West (England)	2	Meat very rarely	Some of the food I buy is locally sourced	Gas	Combination	NA	NA	1025	8	8	Strongly agree	2 = I think I could do a bit better	Somewhat agree	Keep the same carbon budget and try again.	NA	NA	NA	1	NA	NA	3	NA	2	NA	NA	Very concerned	Neither agree nor disagree	Strongly agree	Somewhat disagree	Strongly agree	Somewhat agree	Somewhat agree	Strongly agree	Strongly agree	2	2	3	2	No	Yes	Yes	Yes	Yes, probably	Yes, please provide me with a link to the Cogo website (which will allow me to do this) on the next page.	1
295	Female	41	North West (England)	2	Meat in some meals	Some of the food I buy is locally sourced	Gas	Low Anchor (941 kg), UK Average	Low	UK Average	812	9	4	Somewhat agree	1 = I think I could do a lot better	Somewhat agree	Keep the same carbon budget and try again.	4	2	NA	3	NA	NA	1	NA	NA	NA	NA	Very concerned	Neither agree nor disagree	Neither agree nor disagree	Neither agree nor disagree	Neither agree nor disagree	Neither agree nor disagree	Strongly disagree	Somewhat agree	Somewhat agree	2	2	2	2	No	Yes	Yes	No	Yes, definitely	Yes, please provide me with a link to the Cogo website (which will allow me to do this) on the next page.	1
296	Male	41	Scotland	1	Meat in some meals	A lot of the food I buy is locally sourced	Gas	Control	Control	None	1025	1 = Not motivated at all	10 = Very easy	Strongly agree	5 = I think that's excellent	Strongly disagree	Ignore the carbon budget feature.	NA	NA	NA	1	NA	NA	NA	NA	NA	NA	NA	Not very concerned	Strongly agree	Neither agree nor disagree	Somewhat disagree	Strongly agree	Somewhat disagree	Somewhat agree	Neither agree nor disagree	Neither agree nor disagree	3	3	4 = Respect for elders	4 = Good manners	No	Yes	No	Yes	No, definitely not	No, please do not provide me with a link to the Cogo website on the next page.	0
297	Male	39	North East (England)	2	Meat in some meals	Some of the food I buy is locally sourced	Gas	Recommendation	NA	NA	1163	7	6	Somewhat disagree	2 = I think I could do a bit better	Somewhat agree	Keep the same carbon budget and try again.	2	3	NA	1	NA	NA	NA	NA	NA	NA	NA	Fairly concerned	Somewhat agree	Somewhat agree	Strongly disagree	Strongly disagree	Somewhat agree	Neither agree nor disagree	Somewhat agree	Somewhat agree	1 = People’s outcomes in life are determined largely by forces outside of their control	1 = Some people’s situations are so challenging that no amount of work will allow them to find success	4 = Respect for elders	4 = Good manners	No	Yes	No	Yes	No, probably not	No, please do not provide me with a link to the Cogo website on the next page.	0
298	Male	49	South West (England)	2	Meat very rarely	Some of the food I buy is locally sourced	Gas	High Anchor (1,058 kg), Similar Expenditure	High	Similar Expenditure	1060	1 = Not motivated at all	5	Strongly agree	3 = I think that's ok	Strongly disagree	Ignore the carbon budget feature.	NA	NA	NA	NA	NA	NA	NA	NA	NA	NA	1	Not at all concerned	Strongly disagree	Strongly agree	Somewhat agree	Strongly disagree	Neither agree nor disagree	Strongly disagree	Strongly disagree	Somewhat agree	4 = People are largely responsible for their own outcomes in life	4 = People who work hard can find success no matter what situation they were born into	2	3	No	No	No	No	No, definitely not	No, please do not provide me with a link to the Cogo website on the next page.	0
299	Male	52	Northern Ireland	1	Meat in some meals	A lot of the food I buy is locally sourced	Electricity	Low Anchor (941 kg), Similar Expenditure	Low	Similar Expenditure	941	1 = Not motivated at all	10 = Very easy	Somewhat agree	1 = I think I could do a lot better	Somewhat disagree	Ignore the carbon budget feature.	1	2	NA	NA	4	NA	3	5	NA	NA	NA	Fairly concerned	Strongly disagree	Strongly agree	Strongly disagree	Strongly agree	Somewhat disagree	Somewhat disagree	Strongly disagree	Somewhat agree	4 = People are largely responsible for their own outcomes in life	4 = People who work hard can find success no matter what situation they were born into	1 = Independence	1 = Curiosity	No	No	No	No	No, definitely not	No, please do not provide me with a link to the Cogo website on the next page.	0
300	Male	52	Yorkshire and The Humber (England)	3	Meat very rarely	A lot of the food I buy is locally sourced	Gas	High Anchor (1,058 kg), Similar Expenditure	High	Similar Expenditure	798	10 = Strongly motivated	10 = Very easy	Strongly agree	4 = I think that's good	Strongly agree	Keep the same carbon budget and try again.	NA	2	NA	1	NA	NA	NA	NA	3	NA	NA	Very concerned	Somewhat agree	Strongly agree	Somewhat agree	Strongly agree	Somewhat agree	Strongly agree	Somewhat agree	Strongly agree	3	3	4 = Respect for elders	4 = Good manners	No	Yes	Yes	No	Yes, definitely	No, please do not provide me with a link to the Cogo website on the next page.	0
301	Male	50	North West (England)	1	Meat in every meal	I'm not aware of where my food comes from	Gas	Low Anchor (941 kg), UK Average	Low	UK Average	1764	1 = Not motivated at all	5	Strongly agree	5 = I think that's excellent	Strongly disagree	Ignore the carbon budget feature.	NA	NA	NA	NA	NA	NA	2	1	NA	NA	NA	Not at all concerned	Somewhat agree	Neither agree nor disagree	Somewhat agree	Somewhat agree	Neither agree nor disagree	Somewhat disagree	Somewhat agree	Strongly disagree	3	3	3	3	No	Yes	No	Yes	No, definitely not	No, please do not provide me with a link to the Cogo website on the next page.	0
302	Female	38	London (England)	2	Meat in some meals	Some of the food I buy is locally sourced	Electricity	Low Anchor (941 kg), Similar Expenditure	Low	Similar Expenditure	1054	7	6	Strongly agree	1 = I think I could do a lot better	Somewhat agree	Keep the same carbon budget and try again.	NA	2	NA	1	NA	NA	NA	NA	NA	NA	NA	Fairly concerned	Somewhat agree	Strongly agree	Somewhat disagree	Strongly agree	Strongly agree	Neither agree nor disagree	Somewhat agree	Strongly agree	4 = People are largely responsible for their own outcomes in life	4 = People who work hard can find success no matter what situation they were born into	2	4 = Good manners	Yes	Yes	Yes	Yes	Yes, probably	Yes, please provide me with a link to the Cogo website (which will allow me to do this) on the next page.	1
303	Female	68	North West (England)	2	Vegetarian	Some of the food I buy is locally sourced	Gas	Low Anchor (941 kg), Same Bank	Low	Same Bank	1219	8	5	Somewhat agree	3 = I think that's ok	Somewhat agree	Keep the same carbon budget and try again.	3	NA	NA	1	2	NA	NA	NA	NA	NA	NA	Very concerned	Neither agree nor disagree	Somewhat agree	Somewhat agree	Strongly disagree	Somewhat agree	Neither agree nor disagree	Strongly agree	Neither agree nor disagree	4 = People are largely responsible for their own outcomes in life	4 = People who work hard can find success no matter what situation they were born into	3	3	No	Yes	No	No	Yes, definitely	No, please do not provide me with a link to the Cogo website on the next page.	0
304	Female	NA	South East (England)	1	Meat very rarely	A lot of the food I buy is locally sourced	Electricity	Combination	NA	NA	608	5	6	Neither agree nor disagree	3 = I think that's ok	Neither agree nor disagree	Keep the same carbon budget and try again.	1	2	NA	NA	NA	NA	NA	NA	NA	NA	NA	Fairly concerned	Somewhat agree	Strongly agree	Neither agree nor disagree	Somewhat agree	Somewhat agree	Neither agree nor disagree	Somewhat agree	Neither agree nor disagree	1 = People’s outcomes in life are determined largely by forces outside of their control	2	3	3	No	Yes	Yes	No	Yes, probably	Yes, please provide me with a link to the Cogo website (which will allow me to do this) on the next page.	1
305	Female	20	Scotland	4	Meat very rarely	Some of the food I buy is locally sourced	Gas	Low Anchor (941 kg), UK Average	Low	UK Average	1097	6	8	Strongly agree	4 = I think that's good	Somewhat disagree	Keep the same carbon budget and try again.	NA	NA	3	9	4	1	2	5	8	6	7	Fairly concerned	Neither agree nor disagree	Somewhat agree	Somewhat disagree	Somewhat agree	Somewhat agree	Strongly agree	Strongly agree	Somewhat agree	3	2	2	2	Yes	Yes	Yes	No	Yes, probably	Yes, please provide me with a link to the Cogo website (which will allow me to do this) on the next page.	1
306	Male	50	London (England)	2	Meat in some meals	Some of the food I buy is locally sourced	Gas	High Anchor (1,058 kg), Similar Expenditure	High	Similar Expenditure	1151	1 = Not motivated at all	5	Somewhat agree	3 = I think that's ok	Somewhat agree	Keep the same carbon budget and try again.	4	1	NA	3	2	NA	NA	NA	NA	NA	NA	Fairly concerned	Neither agree nor disagree	Somewhat agree	Strongly disagree	Strongly agree	Somewhat agree	Neither agree nor disagree	Somewhat agree	Somewhat agree	3	4 = People who work hard can find success no matter what situation they were born into	2	2	No	Yes	No	Yes	Yes, probably	No, please do not provide me with a link to the Cogo website on the next page.	0
307	Male	70	Scotland	2	Meat in some meals	Some of the food I buy is locally sourced	Gas	Low Anchor (941 kg), UK Average	Low	UK Average	939	10 = Strongly motivated	8	Strongly agree	1 = I think I could do a lot better	Strongly agree	Keep the same carbon budget and try again.	NA	NA	NA	NA	NA	NA	2	NA	1	NA	NA	Very concerned	Neither agree nor disagree	Neither agree nor disagree	Strongly disagree	Somewhat agree	Strongly agree	Somewhat disagree	Neither agree nor disagree	Strongly agree	2	1 = Some people’s situations are so challenging that no amount of work will allow them to find success	1 = Independence	1 = Curiosity	No	Yes	Yes	No	Yes, probably	Yes, please provide me with a link to the Cogo website (which will allow me to do this) on the next page.	1
308	Female	48	Yorkshire and The Humber (England)	2	Meat in some meals	Some of the food I buy is locally sourced	Gas	High Anchor (1,058 kg), Similar Expenditure	High	Similar Expenditure	900	8	4	Somewhat agree	2 = I think I could do a bit better	Somewhat agree	Keep the same carbon budget and try again.	3	1	NA	2	NA	NA	NA	NA	NA	4	NA	Very concerned	Neither agree nor disagree	Somewhat agree	Neither agree nor disagree	Somewhat agree	Somewhat agree	Neither agree nor disagree	Neither agree nor disagree	Somewhat agree	3	3	2	3	No	Yes	No	No	Yes, probably	Yes, please provide me with a link to the Cogo website (which will allow me to do this) on the next page.	1
309	Male	34	West Midlands (England)	2	Meat in some meals	I'm not aware of where my food comes from	Gas	Recommendation	NA	NA	1003	7	8	Somewhat disagree	3 = I think that's ok	Somewhat agree	Keep the same carbon budget and try again.	2	1	NA	3	NA	NA	NA	NA	NA	NA	NA	Fairly concerned	Somewhat agree	Neither agree nor disagree	Strongly agree	Somewhat agree	Somewhat agree	Somewhat agree	Strongly agree	Somewhat disagree	4 = People are largely responsible for their own outcomes in life	3	4 = Respect for elders	4 = Good manners	No	Yes	Yes	No	Yes, definitely	No, please do not provide me with a link to the Cogo website on the next page.	0
310	Male	72	Yorkshire and The Humber (England)	2	Meat in some meals	I'm not aware of where my food comes from	Gas	Recommendation	NA	NA	1100	7	5	Somewhat agree	2 = I think I could do a bit better	Neither agree nor disagree	Keep the same carbon budget and try again.	1	NA	NA	3	NA	NA	2	NA	NA	NA	NA	Not very concerned	Strongly agree	Strongly agree	Strongly disagree	Strongly agree	Neither agree nor disagree	Somewhat agree	Strongly agree	Neither agree nor disagree	3	2	3	3	No	Yes	Yes	Yes	Yes, definitely	Yes, please provide me with a link to the Cogo website (which will allow me to do this) on the next page.	1
311	Female	38	East Midlands (England)	2	Meat in some meals	Some of the food I buy is locally sourced	Gas	High Anchor (1,058 kg), Similar Expenditure	High	Similar Expenditure	1056	7	4	Somewhat agree	2 = I think I could do a bit better	Somewhat agree	Keep the same carbon budget and try again.	5	4	NA	3	2	NA	1	NA	NA	NA	NA	Fairly concerned	Neither agree nor disagree	Somewhat agree	Somewhat disagree	Somewhat agree	Somewhat agree	Strongly disagree	Somewhat agree	Somewhat agree	3	3	2	2	No	Yes	No	No	Yes, definitely	Yes, please provide me with a link to the Cogo website (which will allow me to do this) on the next page.	1
312	Female	53	Yorkshire and The Humber (England)	2	Meat in some meals	I'm not aware of where my food comes from	Gas	Low Anchor (941 kg), Similar Expenditure	Low	Similar Expenditure	947	3	3	Somewhat agree	3 = I think that's ok	Neither agree nor disagree	Keep the same carbon budget and try again.	NA	3	2	1	NA	NA	NA	NA	NA	NA	NA	Not very concerned	Somewhat agree	Somewhat agree	Somewhat agree	Somewhat agree	Neither agree nor disagree	Neither agree nor disagree	Somewhat agree	Somewhat disagree	2	2	3	3	No	Yes	No	No	No, definitely not	No, please do not provide me with a link to the Cogo website on the next page.	0
313	Female	43	Yorkshire and The Humber (England)	1	Meat in every meal	I'm not aware of where my food comes from	Gas	Low Anchor (941 kg), UK Average	Low	UK Average	941	6	5	Neither agree nor disagree	3 = I think that's ok	Neither agree nor disagree	Ignore the carbon budget feature.	NA	NA	NA	1	NA	NA	NA	NA	NA	NA	NA	Fairly concerned	Neither agree nor disagree	Neither agree nor disagree	Neither agree nor disagree	Neither agree nor disagree	Neither agree nor disagree	Neither agree nor disagree	Neither agree nor disagree	Neither agree nor disagree	3	3	3	3	No	No	No	No	No, probably not	No, please do not provide me with a link to the Cogo website on the next page.	0
314	Female	28	North West (England)	3	Pescatarian	Some of the food I buy is locally sourced	Gas	High Anchor (1,058 kg), UK Average	High	UK Average	1163	7	5	Strongly agree	5 = I think that's excellent	Somewhat agree	Increase my carbon budget and try again.	NA	3	NA	NA	1	2	NA	NA	NA	NA	NA	Very concerned	Neither agree nor disagree	Strongly agree	Strongly agree	Neither agree nor disagree	Strongly agree	Neither agree nor disagree	Neither agree nor disagree	Strongly agree	4 = People are largely responsible for their own outcomes in life	4 = People who work hard can find success no matter what situation they were born into	4 = Respect for elders	4 = Good manners	No	Yes	Yes	Yes	Yes, definitely	Yes, please provide me with a link to the Cogo website (which will allow me to do this) on the next page.	1
315	Male	40	London (England)	2	Meat in some meals	Some of the food I buy is locally sourced	Gas	Low Anchor (941 kg), Same Bank	Low	Same Bank	1055	7	7	Somewhat agree	4 = I think that's good	Somewhat agree	Increase my carbon budget and try again.	NA	NA	3	NA	2	NA	1	NA	NA	NA	NA	Very concerned	Somewhat agree	Somewhat agree	Neither agree nor disagree	Somewhat agree	Somewhat agree	Neither agree nor disagree	Somewhat agree	Somewhat agree	3	3	4 = Respect for elders	4 = Good manners	No	Yes	No	No	Yes, probably	No, please do not provide me with a link to the Cogo website on the next page.	0
316	Male	NA	West Midlands (England)	2	Meat in some meals	Some of the food I buy is locally sourced	Electricity	Combination	NA	NA	588	1 = Not motivated at all	1 = Very difficult	Somewhat agree	5 = I think that's excellent	Strongly disagree	Ignore the carbon budget feature.	NA	NA	NA	NA	NA	NA	1	NA	NA	NA	NA	Not at all concerned	Strongly agree	Strongly agree	Strongly agree	Strongly agree	Somewhat disagree	Neither agree nor disagree	Strongly agree	Strongly disagree	2	3	4 = Respect for elders	4 = Good manners	No	No	No	No	No, definitely not	No, please do not provide me with a link to the Cogo website on the next page.	0
317	Female	57	Yorkshire and The Humber (England)	2	Meat very rarely	Some of the food I buy is locally sourced	Gas	High Anchor (1,058 kg), Similar Expenditure	High	Similar Expenditure	1243	3	5	Neither agree nor disagree	2 = I think I could do a bit better	Neither agree nor disagree	Keep the same carbon budget and try again.	NA	1	NA	NA	3	2	NA	NA	NA	NA	NA	Very concerned	Somewhat agree	Strongly agree	Somewhat agree	Somewhat agree	Neither agree nor disagree	Neither agree nor disagree	Neither agree nor disagree	Neither agree nor disagree	2	2	4 = Respect for elders	4 = Good manners	No	Yes	Yes	No	No, probably not	No, please do not provide me with a link to the Cogo website on the next page.	0
318	Male	75	South West (England)	2	Meat in some meals	A lot of the food I buy is locally sourced	Gas	Low Anchor (941 kg), Same Bank	Low	Same Bank	1001	3	3	Somewhat disagree	3 = I think that's ok	Somewhat disagree	Ignore the carbon budget feature.	NA	1	NA	NA	NA	NA	2	NA	NA	NA	NA	Not very concerned	Somewhat agree	Somewhat agree	Neither agree nor disagree	Somewhat agree	Somewhat agree	Somewhat agree	Strongly agree	Neither agree nor disagree	4 = People are largely responsible for their own outcomes in life	3	3	1 = Curiosity	No	Yes	No	Yes	No, probably not	No, please do not provide me with a link to the Cogo website on the next page.	0
319	Female	NA	North East (England)	2	Meat in some meals	I'm not aware of where my food comes from	Gas	Control	Control	None	1023	3	5	Somewhat disagree	2 = I think I could do a bit better	Somewhat disagree	Keep the same carbon budget and try again.	NA	NA	NA	NA	NA	NA	NA	NA	NA	NA	NA	Not at all concerned	Neither agree nor disagree	Somewhat agree	Neither agree nor disagree	Neither agree nor disagree	Neither agree nor disagree	Neither agree nor disagree	Neither agree nor disagree	Neither agree nor disagree	3	3	4 = Respect for elders	4 = Good manners	No	Yes	No	No	No, probably not	No, please do not provide me with a link to the Cogo website on the next page.	0
320	Male	54	South East (England)	2	Meat in some meals	Some of the food I buy is locally sourced	Gas	High Anchor (1,058 kg), UK Average	High	UK Average	1078	5	5	Neither agree nor disagree	2 = I think I could do a bit better	Neither agree nor disagree	Increase my carbon budget and try again.	NA	NA	1	NA	NA	NA	NA	NA	NA	NA	NA	Fairly concerned	Neither agree nor disagree	Neither agree nor disagree	Neither agree nor disagree	Neither agree nor disagree	Neither agree nor disagree	Neither agree nor disagree	Neither agree nor disagree	Neither agree nor disagree	2	2	2	2	No	Yes	No	No	No, probably not	No, please do not provide me with a link to the Cogo website on the next page.	0
321	Female	29	London (England)	2	Meat in some meals	Some of the food I buy is locally sourced	Electricity	Recommendation	NA	NA	1078	6	7	Neither agree nor disagree	3 = I think that's ok	Neither agree nor disagree	Increase my carbon budget and try again.	NA	NA	NA	NA	NA	NA	NA	NA	NA	NA	NA	Very concerned	Neither agree nor disagree	Somewhat agree	Somewhat agree	Somewhat agree	Somewhat agree	Neither agree nor disagree	Strongly agree	Strongly agree	4 = People are largely responsible for their own outcomes in life	1 = Some people’s situations are so challenging that no amount of work will allow them to find success	4 = Respect for elders	4 = Good manners	No	Yes	No	Yes	Yes, probably	No, please do not provide me with a link to the Cogo website on the next page.	0
322	Female	40	South West (England)	2	Meat in some meals	Some of the food I buy is locally sourced	Gas	Low Anchor (941 kg), Similar Expenditure	Low	Similar Expenditure	941	8	10 = Very easy	Somewhat agree	1 = I think I could do a lot better	Somewhat agree	Increase my carbon budget and try again.	2	NA	NA	NA	1	NA	3	NA	NA	NA	NA	Fairly concerned	Somewhat agree	Somewhat agree	Somewhat disagree	Neither agree nor disagree	Somewhat agree	Neither agree nor disagree	Neither agree nor disagree	Neither agree nor disagree	3	4 = People who work hard can find success no matter what situation they were born into	2	4 = Good manners	No	Yes	No	No	Yes, probably	No, please do not provide me with a link to the Cogo website on the next page.	0
323	Male	NA	South East (England)	2	Meat in some meals	A lot of the food I buy is locally sourced	Gas	Low Anchor (941 kg), Similar Expenditure	Low	Similar Expenditure	1498	6	7	Neither agree nor disagree	3 = I think that's ok	Neither agree nor disagree	Increase my carbon budget and try again.	2	3	9	10	7	1	11	5	8	6	4	Not very concerned	Neither agree nor disagree	Neither agree nor disagree	Neither agree nor disagree	Neither agree nor disagree	Neither agree nor disagree	Neither agree nor disagree	Neither agree nor disagree	Neither agree nor disagree	3	3	4 = Respect for elders	3	Yes	Yes	Yes	Yes	Yes, probably	Yes, please provide me with a link to the Cogo website (which will allow me to do this) on the next page.	1
324	Female	29	North West (England)	5 or more	Meat very rarely	I'm not aware of where my food comes from	Gas	Low Anchor (941 kg), Similar Expenditure	Low	Similar Expenditure	866	8	6	Neither agree nor disagree	2 = I think I could do a bit better	Neither agree nor disagree	Increase my carbon budget and try again.	NA	NA	NA	2	NA	NA	1	NA	NA	NA	NA	Very concerned	Neither agree nor disagree	Somewhat agree	Neither agree nor disagree	Somewhat agree	Somewhat agree	Neither agree nor disagree	Somewhat agree	Strongly agree	2	2	3	3	No	Yes	No	No	Not sure	No, please do not provide me with a link to the Cogo website on the next page.	0
325	Male	47	East of England	1	Meat in every meal	Some of the food I buy is locally sourced	Gas	Combination	NA	NA	1052	5	5	Somewhat disagree	3 = I think that's ok	Neither agree nor disagree	Ignore the carbon budget feature.	1	NA	NA	NA	NA	NA	NA	NA	NA	NA	NA	Not very concerned	Neither agree nor disagree	Neither agree nor disagree	Neither agree nor disagree	Neither agree nor disagree	Neither agree nor disagree	Neither agree nor disagree	Neither agree nor disagree	Neither agree nor disagree	3	2	2	2	No	No	No	No	No, probably not	No, please do not provide me with a link to the Cogo website on the next page.	0
326	Male	18	London (England)	3	Meat in some meals	A lot of the food I buy is locally sourced	Gas	Low Anchor (941 kg), UK Average	Low	UK Average	1123	6	5	Neither agree nor disagree	3 = I think that's ok	Somewhat disagree	Keep the same carbon budget and try again.	NA	NA	NA	NA	NA	NA	NA	NA	NA	NA	NA	Fairly concerned	Somewhat disagree	Neither agree nor disagree	Neither agree nor disagree	Neither agree nor disagree	Neither agree nor disagree	Neither agree nor disagree	Strongly agree	Strongly disagree	2	4 = People who work hard can find success no matter what situation they were born into	3	1 = Curiosity	No	No	Yes	Yes	Yes, definitely	Yes, please provide me with a link to the Cogo website (which will allow me to do this) on the next page.	1
327	Female	NA	East of England	4	Meat in some meals	I'm not aware of where my food comes from	Gas	High Anchor (1,058 kg), Same Bank	High	Same Bank	945	3	3	Somewhat agree	2 = I think I could do a bit better	Somewhat agree	Ignore the carbon budget feature.	NA	NA	NA	1	NA	NA	NA	NA	NA	NA	NA	Fairly concerned	Strongly agree	Strongly agree	Neither agree nor disagree	Somewhat agree	Strongly agree	Somewhat agree	Strongly agree	Somewhat disagree	3	2	3	2	No	Yes	No	No	No, probably not	No, please do not provide me with a link to the Cogo website on the next page.	0
328	Female	54	East Midlands (England)	1	Meat in some meals	Some of the food I buy is locally sourced	Gas	High Anchor (1,058 kg), UK Average	High	UK Average	846	6	6	Somewhat disagree	1 = I think I could do a lot better	Somewhat agree	Keep the same carbon budget and try again.	NA	NA	NA	NA	NA	NA	NA	NA	NA	NA	NA	Fairly concerned	Neither agree nor disagree	Somewhat agree	Somewhat disagree	Somewhat agree	Somewhat agree	Neither agree nor disagree	Somewhat agree	Somewhat agree	3	2	2	2	No	No	No	No	No, probably not	No, please do not provide me with a link to the Cogo website on the next page.	0
329	Female	59	South West (England)	2	Meat in some meals	A lot of the food I buy is locally sourced	Gas	Low Anchor (941 kg), Same Bank	Low	Same Bank	810	10 = Strongly motivated	4	Strongly agree	2 = I think I could do a bit better	Somewhat agree	Keep the same carbon budget and try again.	NA	1	NA	2	NA	NA	NA	NA	NA	NA	NA	Fairly concerned	Somewhat agree	Strongly agree	Neither agree nor disagree	Somewhat agree	Somewhat agree	Somewhat disagree	Somewhat agree	Somewhat agree	3	2	3	3	No	Yes	No	No	No, probably not	No, please do not provide me with a link to the Cogo website on the next page.	0
330	Male	70	South West (England)	2	Meat in some meals	Some of the food I buy is locally sourced	Gas	Low Anchor (941 kg), Same Bank	Low	Same Bank	962	8	4	Somewhat agree	2 = I think I could do a bit better	Somewhat agree	Keep the same carbon budget and try again.	1	2	NA	NA	4	NA	3	NA	NA	NA	NA	Fairly concerned	Somewhat agree	Somewhat agree	Neither agree nor disagree	Somewhat agree	Somewhat agree	Somewhat agree	Strongly agree	Somewhat agree	3	2	3	3	No	No	No	No	Yes, definitely	Yes, please provide me with a link to the Cogo website (which will allow me to do this) on the next page.	1
331	Male	64	South East (England)	2	Meat in some meals	Some of the food I buy is locally sourced	Gas	High Anchor (1,058 kg), Similar Expenditure	High	Similar Expenditure	1479	5	3	Strongly disagree	2 = I think I could do a bit better	Neither agree nor disagree	Keep the same carbon budget and try again.	1	NA	NA	NA	NA	3	NA	2	NA	NA	NA	Not very concerned	Strongly disagree	Strongly disagree	Somewhat agree	Strongly disagree	Somewhat disagree	Somewhat disagree	Strongly disagree	Strongly disagree	4 = People are largely responsible for their own outcomes in life	4 = People who work hard can find success no matter what situation they were born into	4 = Respect for elders	4 = Good manners	No	Yes	No	Yes	No, probably not	No, please do not provide me with a link to the Cogo website on the next page.	0
332	Female	70	South West (England)	2	Meat in some meals	Some of the food I buy is locally sourced	Gas	High Anchor (1,058 kg), UK Average	High	UK Average	1122	4	5	Somewhat disagree	3 = I think that's ok	Neither agree nor disagree	Ignore the carbon budget feature.	NA	NA	NA	NA	NA	NA	NA	NA	NA	1	2	Fairly concerned	Strongly agree	Strongly agree	Neither agree nor disagree	Neither agree nor disagree	Neither agree nor disagree	Somewhat disagree	Strongly agree	Somewhat agree	3	3	3	3	No	Yes	No	No	No, probably not	No, please do not provide me with a link to the Cogo website on the next page.	0
333	Male	NA	Yorkshire and The Humber (England)	2	Meat in some meals	Some of the food I buy is locally sourced	Gas	Low Anchor (941 kg), UK Average	Low	UK Average	662	5	1 = Very difficult	Strongly agree	3 = I think that's ok	Neither agree nor disagree	Ignore the carbon budget feature.	NA	NA	1	NA	NA	3	NA	2	NA	NA	NA	Not very concerned	Neither agree nor disagree	Neither agree nor disagree	Neither agree nor disagree	Neither agree nor disagree	Strongly agree	Neither agree nor disagree	Strongly agree	Neither agree nor disagree	4 = People are largely responsible for their own outcomes in life	4 = People who work hard can find success no matter what situation they were born into	4 = Respect for elders	4 = Good manners	No	Yes	Yes	Yes	No, probably not	No, please do not provide me with a link to the Cogo website on the next page.	0
334	Male	42	West Midlands (England)	3	Meat in some meals	Some of the food I buy is locally sourced	Electricity	Control	Control	None	1006	7	6	Somewhat agree	4 = I think that's good	Somewhat agree	Increase my carbon budget and try again.	NA	3	2	1	NA	NA	NA	NA	NA	NA	NA	Fairly concerned	Somewhat agree	Somewhat agree	Neither agree nor disagree	Neither agree nor disagree	Somewhat agree	Neither agree nor disagree	Neither agree nor disagree	Somewhat agree	3	2	4 = Respect for elders	3	No	No	No	No	Yes, probably	Yes, please provide me with a link to the Cogo website (which will allow me to do this) on the next page.	1
335	Female	NA	North East (England)	2	Meat in some meals	A lot of the food I buy is locally sourced	Gas	Combination	NA	NA	1077	7	6	Somewhat agree	2 = I think I could do a bit better	Somewhat agree	Keep the same carbon budget and try again.	NA	NA	NA	1	NA	NA	NA	NA	NA	NA	NA	Fairly concerned	Neither agree nor disagree	Somewhat agree	Neither agree nor disagree	Neither agree nor disagree	Neither agree nor disagree	Somewhat disagree	Neither agree nor disagree	Somewhat disagree	4 = People are largely responsible for their own outcomes in life	3	3	3	No	Yes	Yes	No	Yes, probably	No, please do not provide me with a link to the Cogo website on the next page.	0
336	Female	58	Wales	2	Meat in some meals	Some of the food I buy is locally sourced	Oil	Control	Control	None	1005	3	5	Somewhat agree	3 = I think that's ok	Somewhat agree	Keep the same carbon budget and try again.	NA	NA	NA	NA	4	NA	2	3	NA	NA	1	Fairly concerned	Somewhat agree	Strongly agree	Somewhat disagree	Strongly agree	Somewhat agree	Somewhat agree	Strongly agree	Somewhat agree	3	2	3	3	No	Yes	No	No	Yes, probably	Yes, please provide me with a link to the Cogo website (which will allow me to do this) on the next page.	1
337	Male	51	London (England)	1	Vegetarian	I'm not aware of where my food comes from	Gas	Recommendation	NA	NA	1202	3	4	Somewhat disagree	3 = I think that's ok	Neither agree nor disagree	Ignore the carbon budget feature.	3	NA	NA	NA	NA	NA	2	NA	NA	NA	1	Fairly concerned	Somewhat agree	Neither agree nor disagree	Neither agree nor disagree	Somewhat disagree	Neither agree nor disagree	Somewhat disagree	Neither agree nor disagree	Neither agree nor disagree	3	2	3	2	No	Yes	No	No	No, probably not	No, please do not provide me with a link to the Cogo website on the next page.	0
338	Male	62	Scotland	1	Meat in some meals	Some of the food I buy is locally sourced	Gas	Control	Control	None	823	6	5	Somewhat agree	3 = I think that's ok	Somewhat agree	Keep the same carbon budget and try again.	NA	NA	NA	1	2	NA	NA	3	NA	NA	NA	Fairly concerned	Neither agree nor disagree	Somewhat agree	Neither agree nor disagree	Somewhat agree	Somewhat agree	Neither agree nor disagree	Somewhat agree	Somewhat agree	3	3	3	3	No	Yes	No	No	Yes, probably	Yes, please provide me with a link to the Cogo website (which will allow me to do this) on the next page.	1
339	Female	35	London (England)	2	Meat in some meals	Some of the food I buy is locally sourced	Electricity	High Anchor (1,058 kg), Similar Expenditure	High	Similar Expenditure	1000	8	6	Somewhat agree	2 = I think I could do a bit better	Somewhat agree	Increase my carbon budget and try again.	NA	2	NA	3	NA	NA	NA	1	NA	NA	NA	Fairly concerned	Somewhat disagree	Somewhat disagree	Strongly disagree	Strongly agree	Somewhat agree	Strongly disagree	Somewhat agree	Strongly agree	3	2	1 = Independence	2	No	Yes	No	No	Yes, probably	Yes, please provide me with a link to the Cogo website (which will allow me to do this) on the next page.	1
340	Female	52	East of England	3	Meat in every meal	Some of the food I buy is locally sourced	Gas	Low Anchor (941 kg), UK Average	Low	UK Average	853	6	5	Neither agree nor disagree	3 = I think that's ok	Neither agree nor disagree	Keep the same carbon budget and try again.	4	NA	3	1	2	5	NA	NA	NA	NA	NA	Not very concerned	Neither agree nor disagree	Neither agree nor disagree	Neither agree nor disagree	Neither agree nor disagree	Neither agree nor disagree	Neither agree nor disagree	Neither agree nor disagree	Neither agree nor disagree	3	3	3	3	No	No	No	No	Not sure	No, please do not provide me with a link to the Cogo website on the next page.	0
341	Male	75	North East (England)	2	Meat very rarely	Some of the food I buy is locally sourced	Gas	Combination	NA	NA	823	10 = Strongly motivated	3	Somewhat agree	1 = I think I could do a lot better	Somewhat agree	Increase my carbon budget and try again.	NA	3	NA	NA	NA	NA	1	NA	NA	2	NA	Fairly concerned	Strongly agree	Strongly agree	Strongly disagree	Strongly agree	Somewhat agree	Somewhat disagree	Strongly agree	Strongly disagree	1 = People’s outcomes in life are determined largely by forces outside of their control	1 = Some people’s situations are so challenging that no amount of work will allow them to find success	4 = Respect for elders	4 = Good manners	No	No	No	No	Yes, definitely	Yes, please provide me with a link to the Cogo website (which will allow me to do this) on the next page.	1
342	Non-binary/gender diverse	35	South West (England)	2	Vegan	Some of the food I buy is locally sourced	Electricity	High Anchor (1,058 kg), UK Average	High	UK Average	1100	10 = Strongly motivated	7	Somewhat agree	1 = I think I could do a lot better	Strongly agree	Keep the same carbon budget and try again.	9	2	NA	6	8	5	3	4	1	7	NA	Very concerned	Strongly disagree	Somewhat agree	Strongly agree	Strongly agree	Strongly agree	Strongly disagree	Strongly agree	Strongly agree	1 = People’s outcomes in life are determined largely by forces outside of their control	1 = Some people’s situations are so challenging that no amount of work will allow them to find success	1 = Independence	2	Yes	Yes	No	Yes	Yes, definitely	Yes, please provide me with a link to the Cogo website (which will allow me to do this) on the next page.	1
343	Female	43	Northern Ireland	4	Meat in some meals	Some of the food I buy is locally sourced	Gas	Combination	NA	NA	940	5	5	Somewhat disagree	3 = I think that's ok	Neither agree nor disagree	Increase my carbon budget and try again.	4	2	5	1	6	8	3	7	9	10	NA	Fairly concerned	Somewhat agree	Somewhat agree	Neither agree nor disagree	Neither agree nor disagree	Somewhat agree	Neither agree nor disagree	Somewhat agree	Neither agree nor disagree	3	2	3	4 = Good manners	No	No	Yes	No	Yes, probably	No, please do not provide me with a link to the Cogo website on the next page.	0
344	Male	37	East of England	1	Meat in some meals	A lot of the food I buy is locally sourced	Electricity	Low Anchor (941 kg), UK Average	Low	UK Average	887	8	7	Somewhat agree	2 = I think I could do a bit better	Somewhat agree	Keep the same carbon budget and try again.	3	2	NA	NA	NA	NA	NA	1	NA	NA	NA	Fairly concerned	Strongly agree	Neither agree nor disagree	Strongly disagree	Strongly agree	Somewhat agree	Neither agree nor disagree	Somewhat agree	Somewhat agree	2	2	3	3	No	Yes	Yes	No	No, probably not	No, please do not provide me with a link to the Cogo website on the next page.	0
345	Female	65	Scotland	2	Meat in some meals	A lot of the food I buy is locally sourced	Gas	Control	Control	None	951	7	7	Somewhat agree	2 = I think I could do a bit better	Somewhat agree	Keep the same carbon budget and try again.	1	2	NA	NA	NA	NA	NA	NA	NA	NA	NA	Fairly concerned	Somewhat agree	Somewhat agree	Somewhat disagree	Strongly agree	Somewhat agree	Neither agree nor disagree	Somewhat agree	Somewhat agree	1 = People’s outcomes in life are determined largely by forces outside of their control	2	4 = Respect for elders	3	No	Yes	No	No	Not sure	No, please do not provide me with a link to the Cogo website on the next page.	0
346	Male	53	South West (England)	3	Meat in some meals	Some of the food I buy is locally sourced	Gas	Control	Control	None	865	7	4	Somewhat disagree	2 = I think I could do a bit better	Somewhat agree	Keep the same carbon budget and try again.	2	3	NA	NA	NA	1	NA	NA	NA	NA	NA	Fairly concerned	Somewhat agree	Strongly agree	Somewhat agree	Strongly agree	Strongly agree	Neither agree nor disagree	Strongly agree	Strongly agree	1 = People’s outcomes in life are determined largely by forces outside of their control	1 = Some people’s situations are so challenging that no amount of work will allow them to find success	3	4 = Good manners	No	Yes	No	No	No, probably not	No, please do not provide me with a link to the Cogo website on the next page.	0
347	Female	64	North West (England)	1	Meat in some meals	Some of the food I buy is locally sourced	Gas	High Anchor (1,058 kg), UK Average	High	UK Average	1060	5	5	Somewhat agree	3 = I think that's ok	Somewhat disagree	Ignore the carbon budget feature.	1	NA	NA	NA	NA	NA	NA	NA	NA	NA	NA	Not at all concerned	Neither agree nor disagree	Strongly agree	Somewhat disagree	Somewhat agree	Somewhat agree	Somewhat disagree	Neither agree nor disagree	Somewhat agree	2	3	3	4 = Good manners	No	Yes	No	No	No, probably not	No, please do not provide me with a link to the Cogo website on the next page.	0
348	Female	42	London (England)	2	Meat in some meals	A lot of the food I buy is locally sourced	Gas	Combination	NA	NA	1566	8	8	Somewhat agree	2 = I think I could do a bit better	Somewhat agree	Increase my carbon budget and try again.	2	5	4	11	6	7	10	3	9	8	1	Fairly concerned	Somewhat agree	Somewhat agree	Somewhat agree	Somewhat agree	Neither agree nor disagree	Somewhat agree	Somewhat agree	Neither agree nor disagree	3	2	3	3	No	No	No	No	Yes, probably	Yes, please provide me with a link to the Cogo website (which will allow me to do this) on the next page.	1
349	Female	39	South East (England)	4	Meat in some meals	I'm not aware of where my food comes from	Gas	Control	Control	None	900	8	6	Somewhat agree	2 = I think I could do a bit better	Neither agree nor disagree	Keep the same carbon budget and try again.	3	NA	NA	1	NA	NA	2	NA	NA	NA	NA	Fairly concerned	Neither agree nor disagree	Strongly agree	Somewhat disagree	Strongly agree	Strongly agree	Somewhat agree	Strongly agree	Somewhat agree	2	3	2	3	No	Yes	No	No	Yes, probably	Yes, please provide me with a link to the Cogo website (which will allow me to do this) on the next page.	1
350	Female	50	London (England)	2	Pescatarian	Some of the food I buy is locally sourced	Gas	Control	Control	None	1214	10 = Strongly motivated	10 = Very easy	Somewhat agree	3 = I think that's ok	Neither agree nor disagree	Keep the same carbon budget and try again.	NA	1	NA	NA	3	NA	2	NA	NA	NA	NA	Very concerned	Strongly agree	Strongly agree	Neither agree nor disagree	Neither agree nor disagree	Strongly agree	Strongly disagree	Neither agree nor disagree	Neither agree nor disagree	4 = People are largely responsible for their own outcomes in life	1 = Some people’s situations are so challenging that no amount of work will allow them to find success	3	4 = Good manners	No	Yes	Yes	No	Yes, definitely	No, please do not provide me with a link to the Cogo website on the next page.	0
351	Female	24	South East (England)	3	Pescatarian	I'm not aware of where my food comes from		Low Anchor (941 kg), Similar Expenditure	Low	Similar Expenditure	1139	8	2	Somewhat agree	2 = I think I could do a bit better	Somewhat agree	Keep the same carbon budget and try again.	NA	NA	NA	NA	NA	NA	NA	NA	NA	NA	1	Fairly concerned	Strongly agree	Strongly agree	Somewhat disagree	Strongly agree	Strongly agree	Somewhat disagree	Somewhat agree	Neither agree nor disagree	3	3	2	4 = Good manners	No	Yes	No	Yes	Not sure	No, please do not provide me with a link to the Cogo website on the next page.	0
352	Female	43	West Midlands (England)	3	Vegetarian	I'm not aware of where my food comes from	Gas	Control	Control	None	1000	8	6	Somewhat agree	3 = I think that's ok	Somewhat agree	Keep the same carbon budget and try again.	NA	NA	NA	NA	NA	NA	NA	NA	NA	NA	NA	Very concerned	Strongly disagree	Strongly disagree	Strongly disagree	Somewhat agree	Somewhat agree	Strongly disagree	Strongly disagree	Somewhat agree	2	2	2	2	No	Yes	Yes	No	Yes, definitely	Yes, please provide me with a link to the Cogo website (which will allow me to do this) on the next page.	1
353	Female	52	South East (England)	3	Meat in some meals	Some of the food I buy is locally sourced	Electricity	Low Anchor (941 kg), UK Average	Low	UK Average	750	8	2	Somewhat agree	1 = I think I could do a lot better	Somewhat agree	Keep the same carbon budget and try again.	NA	NA	NA	1	NA	NA	NA	NA	NA	NA	NA	Very concerned	Somewhat agree	Somewhat agree	Somewhat disagree	Somewhat agree	Somewhat agree	Somewhat agree	Somewhat agree	Somewhat agree	3	2	2	2	Yes	Yes	No	No	Yes, definitely	No, please do not provide me with a link to the Cogo website on the next page.	0
354	Male	38	North West (England)	2	Meat in some meals	I'm not aware of where my food comes from	Gas	Low Anchor (941 kg), UK Average	Low	UK Average	931	8	5	Somewhat disagree	2 = I think I could do a bit better	Somewhat agree	Increase my carbon budget and try again.	NA	NA	NA	1	NA	NA	2	NA	NA	NA	NA	Fairly concerned	Somewhat agree	Strongly agree	Somewhat disagree	Somewhat agree	Somewhat agree	Neither agree nor disagree	Strongly agree	Somewhat disagree	3	3	2	3	No	No	No	No	Yes, probably	No, please do not provide me with a link to the Cogo website on the next page.	0
355	Male	38	Yorkshire and The Humber (England)	2	Meat in some meals	Some of the food I buy is locally sourced	Wood	Combination	NA	NA	988	10 = Strongly motivated	10 = Very easy	Somewhat agree	4 = I think that's good	Somewhat agree	Keep the same carbon budget and try again.	NA	NA	1	NA	4	NA	NA	3	2	NA	NA	Very concerned	Somewhat agree	Somewhat agree	Somewhat agree	Somewhat disagree	Strongly agree	Strongly agree	Somewhat agree	Somewhat agree	1 = People’s outcomes in life are determined largely by forces outside of their control	1 = Some people’s situations are so challenging that no amount of work will allow them to find success	4 = Respect for elders	4 = Good manners	No	Yes	Yes	Yes	Yes, definitely	Yes, please provide me with a link to the Cogo website (which will allow me to do this) on the next page.	1
356	Male	38	South East (England)	2	Meat in some meals	Some of the food I buy is locally sourced	Electricity	Combination	NA	NA	1229	7	6	Somewhat agree	2 = I think I could do a bit better	Somewhat agree	Keep the same carbon budget and try again.	NA	2	NA	NA	NA	1	NA	NA	NA	NA	NA	Fairly concerned	Somewhat agree	Somewhat agree	Somewhat disagree	Somewhat agree	Neither agree nor disagree	Neither agree nor disagree	Somewhat agree	Somewhat disagree	3	3	3	3	No	Yes	No	No	Yes, probably	No, please do not provide me with a link to the Cogo website on the next page.	0
357	Female	46	London (England)	2	Meat in some meals	Some of the food I buy is locally sourced	Gas	Recommendation	NA	NA	919	8	6	Somewhat disagree	2 = I think I could do a bit better	Somewhat agree	Keep the same carbon budget and try again.	4	3	NA	2	NA	NA	1	NA	NA	NA	NA	Fairly concerned	Neither agree nor disagree	Somewhat agree	Somewhat disagree	Strongly agree	Somewhat agree	Somewhat disagree	Neither agree nor disagree	Neither agree nor disagree	4 = People are largely responsible for their own outcomes in life	2	3	2	No	Yes	No	No	Yes, definitely	Yes, please provide me with a link to the Cogo website (which will allow me to do this) on the next page.	1
358	Female	38	Scotland	2	Meat in some meals	Some of the food I buy is locally sourced	Gas	High Anchor (1,058 kg), Same Bank	High	Same Bank	1006	8	6	Somewhat agree	1 = I think I could do a lot better	Somewhat agree	Keep the same carbon budget and try again.	NA	NA	NA	1	2	NA	NA	NA	NA	NA	NA	Fairly concerned	Neither agree nor disagree	Neither agree nor disagree	Somewhat disagree	Strongly agree	Somewhat agree	Neither agree nor disagree	Somewhat agree	Somewhat agree	3	2	2	2	No	Yes	No	Yes	Not sure	No, please do not provide me with a link to the Cogo website on the next page.	0
359	Female	25	South East (England)	4	Meat in some meals	Some of the food I buy is locally sourced	Electricity	Recommendation	NA	NA	1199	7	3	Somewhat agree	3 = I think that's ok	Somewhat agree	Keep the same carbon budget and try again.	3	NA	NA	NA	NA	NA	1	2	4	NA	NA	Fairly concerned	Neither agree nor disagree	Somewhat agree	Strongly disagree	Strongly agree	Somewhat agree	Somewhat agree	Somewhat agree	Strongly agree	3	3	2	2	No	Yes	No	Yes	Yes, definitely	No, please do not provide me with a link to the Cogo website on the next page.	0
360	Male	62	East of England	1	Meat very rarely	Some of the food I buy is locally sourced	Gas	Low Anchor (941 kg), Same Bank	Low	Same Bank	1062	6	7	Somewhat agree	3 = I think that's ok	Somewhat agree	Keep the same carbon budget and try again.	8	3	5	9	1	10	7	4	2	6	NA	Not very concerned	Strongly agree	Neither agree nor disagree	Somewhat agree	Strongly agree	Somewhat agree	Strongly agree	Somewhat agree	Somewhat disagree	2	3	1 = Independence	1 = Curiosity	No	Yes	Yes	No	Yes, probably	Yes, please provide me with a link to the Cogo website (which will allow me to do this) on the next page.	1
361	Male	33	London (England)	2	Meat in every meal	A lot of the food I buy is locally sourced	Gas	Low Anchor (941 kg), Similar Expenditure	Low	Similar Expenditure	1487	9	8	Somewhat agree	5 = I think that's excellent	Somewhat agree	Keep the same carbon budget and try again.	NA	NA	1	2	NA	3	NA	NA	NA	NA	NA	Fairly concerned	Somewhat agree	Somewhat agree	Strongly agree	Somewhat agree	Strongly agree	Somewhat agree	Somewhat agree	Somewhat agree	3	4 = People who work hard can find success no matter what situation they were born into	3	4 = Good manners	Yes	Yes	Yes	Yes	Yes, definitely	Yes, please provide me with a link to the Cogo website (which will allow me to do this) on the next page.	1
362	Male	42	West Midlands (England)	2	Meat in some meals	Some of the food I buy is locally sourced	Gas	Low Anchor (941 kg), Same Bank	Low	Same Bank	950	5	4	Somewhat agree	2 = I think I could do a bit better	Neither agree nor disagree	Keep the same carbon budget and try again.	NA	3	NA	2	5	NA	1	NA	4	6	NA	Fairly concerned	Somewhat disagree	Neither agree nor disagree	Strongly agree	Strongly agree	Somewhat agree	Neither agree nor disagree	Somewhat agree	Neither agree nor disagree	2	2	2	2	No	No	Yes	Yes	Yes, probably	No, please do not provide me with a link to the Cogo website on the next page.	0
363	Male	62	South West (England)	2	Meat in some meals	Some of the food I buy is locally sourced	Gas	Control	Control	None	665	3	6	Somewhat agree	1 = I think I could do a lot better	Somewhat agree	Keep the same carbon budget and try again.	NA	NA	NA	6	3	2	5	4	NA	1	NA	Not very concerned	Neither agree nor disagree	Somewhat agree	Somewhat agree	Somewhat disagree	Somewhat agree	Neither agree nor disagree	Neither agree nor disagree	Neither agree nor disagree	3	2	3	2	No	Yes	No	No	No, probably not	No, please do not provide me with a link to the Cogo website on the next page.	0
364	Female	53	Yorkshire and The Humber (England)	2	Meat in some meals	A lot of the food I buy is locally sourced	Electricity	Low Anchor (941 kg), Same Bank	Low	Same Bank	1409	1 = Not motivated at all	5	Somewhat agree	3 = I think that's ok	Strongly disagree	Ignore the carbon budget feature.	1	NA	NA	NA	NA	NA	NA	NA	NA	NA	NA	Not very concerned	Somewhat agree	Neither agree nor disagree	Strongly disagree	Strongly agree	Neither agree nor disagree	Somewhat disagree	Somewhat agree	Strongly disagree	4 = People are largely responsible for their own outcomes in life	2	3	4 = Good manners	No	Yes	Yes	No	No, definitely not	No, please do not provide me with a link to the Cogo website on the next page.	0
365	Female	34	London (England)	2	Meat very rarely	Some of the food I buy is locally sourced	Gas	High Anchor (1,058 kg), Similar Expenditure	High	Similar Expenditure	1304	5	5	Somewhat agree	2 = I think I could do a bit better	Somewhat agree	Increase my carbon budget and try again.	1	NA	NA	2	NA	NA	NA	NA	NA	NA	NA	Fairly concerned	Somewhat disagree	Somewhat agree	Strongly agree	Strongly agree	Somewhat agree	Somewhat disagree	Strongly agree	Neither agree nor disagree	2	2	2	2	No	Yes	Yes	No	No, definitely not	No, please do not provide me with a link to the Cogo website on the next page.	0
366	Female	NA	Yorkshire and The Humber (England)	3	Meat in some meals	Some of the food I buy is locally sourced	Gas	High Anchor (1,058 kg), Similar Expenditure	High	Similar Expenditure	1057	8	8	Somewhat agree	3 = I think that's ok	Somewhat agree	Keep the same carbon budget and try again.	3	2	NA	NA	4	NA	NA	5	NA	1	NA	Very concerned	Somewhat agree	Somewhat agree	Somewhat agree	Strongly disagree	Somewhat agree	Neither agree nor disagree	Strongly agree	Neither agree nor disagree	3	3	2	4 = Good manners	No	Yes	No	Yes	Yes, probably	Yes, please provide me with a link to the Cogo website (which will allow me to do this) on the next page.	1
367	Male	37	London (England)	2	Meat in every meal	Some of the food I buy is locally sourced	Wood	Low Anchor (941 kg), Similar Expenditure	Low	Similar Expenditure	1478	10 = Strongly motivated	9	Strongly agree	5 = I think that's excellent	Strongly agree	Keep the same carbon budget and try again.	5	10	9	7	1	3	8	4	6	2	NA	Fairly concerned	Strongly agree	Strongly agree	Strongly agree	Strongly agree	Strongly agree	Strongly agree	Strongly agree	Strongly agree	4 = People are largely responsible for their own outcomes in life	4 = People who work hard can find success no matter what situation they were born into	4 = Respect for elders	4 = Good manners	No	Yes	Yes	Yes	Yes, definitely	No, please do not provide me with a link to the Cogo website on the next page.	0
368	Male	NA	East of England	5 or more	Vegetarian	I'm not aware of where my food comes from	Electricity	Recommendation	NA	NA	1040	7	8	Somewhat disagree	3 = I think that's ok	Somewhat agree	Keep the same carbon budget and try again.	NA	1	NA	NA	3	2	NA	NA	NA	NA	NA	Very concerned	Neither agree nor disagree	Neither agree nor disagree	Strongly disagree	Strongly agree	Strongly agree	Somewhat agree	Somewhat agree	Somewhat agree	2	1 = Some people’s situations are so challenging that no amount of work will allow them to find success	2	3	No	Yes	No	Yes	No, probably not	No, please do not provide me with a link to the Cogo website on the next page.	0
369	Female	48	Scotland	1	Meat in some meals	Some of the food I buy is locally sourced	Electricity	High Anchor (1,058 kg), Same Bank	High	Same Bank	1105	6	3	Somewhat disagree	2 = I think I could do a bit better	Strongly agree	Increase my carbon budget and try again.	5	NA	NA	NA	4	NA	2	3	NA	1	NA	Very concerned	Somewhat disagree	Neither agree nor disagree	Somewhat disagree	Somewhat agree	Somewhat agree	Somewhat disagree	Somewhat agree	Somewhat agree	2	3	3	2	Yes	Yes	No	Yes	Yes, probably	Yes, please provide me with a link to the Cogo website (which will allow me to do this) on the next page.	1
370	Female	49	West Midlands (England)	1	Meat in some meals	A lot of the food I buy is locally sourced	Gas	Recommendation	NA	NA	1333	10 = Highly motivated	8	Strongly agree	1 = I think I could do a lot better	Strongly agree	Keep the same carbon budget and try again.	1	5	NA	2	NA	NA	4	6	NA	3	NA	Very concerned	Strongly disagree	Somewhat agree	Strongly disagree	Strongly agree	Strongly agree	Strongly disagree	Somewhat disagree	Strongly agree	2	2	1 = Independence	1 = Curiosity	No	Yes	No	Yes	Yes, definitely	Yes, please provide me with a link to the Cogo website (which will allow me to do this) on the next page.	1
371	Male	38	South West (England)	2	Meat in some meals	I'm not aware of where my food comes from	Electricity	High Anchor (1,058 kg), UK Average	High	UK Average	588	1 = Not motivated at all	1 = Very difficult	Neither agree nor disagree	3 = I think that's ok	Neither agree nor disagree	Keep the same carbon budget and try again.	NA	NA	NA	NA	NA	NA	NA	NA	NA	NA	1	Not at all concerned	Neither agree nor disagree	Neither agree nor disagree	Neither agree nor disagree	Neither agree nor disagree	Neither agree nor disagree	Neither agree nor disagree	Neither agree nor disagree	Neither agree nor disagree	3	2	2	3	No	No	No	No	No, probably not	No, please do not provide me with a link to the Cogo website on the next page.	0
372	Male	46	East Midlands (England)	2	Meat in some meals	Some of the food I buy is locally sourced	Electricity	High Anchor (1,058 kg), UK Average	High	UK Average	1187	6	7	Somewhat agree	5 = I think that's excellent	Somewhat agree	Increase my carbon budget and try again.	NA	NA	NA	1	NA	NA	3	2	NA	NA	NA	Fairly concerned	Strongly agree	Somewhat agree	Somewhat agree	Strongly agree	Somewhat agree	Strongly agree	Strongly agree	Somewhat agree	3	4 = People who work hard can find success no matter what situation they were born into	3	4 = Good manners	No	Yes	No	No	Yes, probably	Yes, please provide me with a link to the Cogo website (which will allow me to do this) on the next page.	1
373	Female	41	Yorkshire and The Humber (England)	3	Meat in some meals	Some of the food I buy is locally sourced	Gas	Combination	NA	NA	1113	5	5	Neither agree nor disagree	3 = I think that's ok	Strongly agree	Increase my carbon budget and try again.	NA	NA	NA	3	NA	NA	1	NA	2	NA	NA	Fairly concerned	Somewhat agree	Strongly agree	Somewhat disagree	Strongly agree	Strongly agree	Neither agree nor disagree	Strongly agree	Neither agree nor disagree	3	3	4 = Respect for elders	4 = Good manners	No	Yes	Yes	No	Yes, probably	No, please do not provide me with a link to the Cogo website on the next page.	0
374	Female	41	Wales	2	Meat in some meals	I'm not aware of where my food comes from	Gas	Low Anchor (941 kg), UK Average	Low	UK Average	940	9	7	Somewhat agree	2 = I think I could do a bit better	Somewhat agree	Keep the same carbon budget and try again.	1	2	NA	NA	NA	NA	NA	NA	NA	NA	NA	Very concerned	Somewhat agree	Somewhat agree	Neither agree nor disagree	Neither agree nor disagree	Neither agree nor disagree	Neither agree nor disagree	Somewhat agree	Somewhat agree	2	2	2	3	No	No	No	No	Yes, definitely	Yes, please provide me with a link to the Cogo website (which will allow me to do this) on the next page.	1
375	Male	40	South East (England)	2	Meat in some meals	Some of the food I buy is locally sourced	Gas	Combination	NA	NA	1319	7	7	Somewhat agree	2 = I think I could do a bit better	Somewhat agree	Keep the same carbon budget and try again.	9	1	8	2	7	10	6	11	12	5	4	Very concerned	Somewhat disagree	Somewhat agree	Strongly disagree	Strongly agree	Strongly agree	Somewhat agree	Strongly agree	Somewhat agree	2	2	2	3	No	Yes	No	Yes	Yes, definitely	Yes, please provide me with a link to the Cogo website (which will allow me to do this) on the next page.	1
376	Male	68	South West (England)	1	Meat in some meals	Some of the food I buy is locally sourced	Electricity	High Anchor (1,058 kg), UK Average	High	UK Average	1196	5	7	Somewhat disagree	1 = I think I could do a lot better	Somewhat disagree	Keep the same carbon budget and try again.	1	NA	NA	NA	NA	NA	NA	NA	NA	NA	NA	Very concerned	Somewhat disagree	Strongly agree	Somewhat agree	Somewhat disagree	Strongly disagree	Strongly agree	Strongly agree	Somewhat disagree	4 = People are largely responsible for their own outcomes in life	3	3	3	No	Yes	No	No	No, probably not	No, please do not provide me with a link to the Cogo website on the next page.	0
377	Male	66	West Midlands (England)	2	Meat in some meals	A lot of the food I buy is locally sourced	Gas	Control	Control	None	766	10 = Strongly motivated	2	Somewhat agree	1 = I think I could do a lot better	Somewhat agree	Keep the same carbon budget and try again.	NA	4	NA	2	NA	NA	NA	3	1	NA	NA	Very concerned	Neither agree nor disagree	Neither agree nor disagree	Strongly agree	Strongly agree	Strongly agree	Neither agree nor disagree	Somewhat agree	Strongly agree	1 = People’s outcomes in life are determined largely by forces outside of their control	2	2	3	Yes	Yes	No	Yes	Yes, definitely	Yes, please provide me with a link to the Cogo website (which will allow me to do this) on the next page.	1
378	Male	46	South East (England)	2	Meat in every meal	A lot of the food I buy is locally sourced	Gas	Low Anchor (941 kg), Similar Expenditure	Low	Similar Expenditure	588	7	8	Somewhat agree	2 = I think I could do a bit better	Somewhat agree	Keep the same carbon budget and try again.	NA	1	NA	2	NA	NA	NA	NA	3	NA	NA	Not very concerned	Neither agree nor disagree	Neither agree nor disagree	Somewhat agree	Somewhat disagree	Neither agree nor disagree	Neither agree nor disagree	Somewhat disagree	Strongly disagree	3	3	3	2	No	No	No	No	No, probably not	No, please do not provide me with a link to the Cogo website on the next page.	0
379	Female	49	Yorkshire and The Humber (England)	3	Meat in some meals	I'm not aware of where my food comes from	Gas	Low Anchor (941 kg), Similar Expenditure	Low	Similar Expenditure	951	8	6	Somewhat agree	2 = I think I could do a bit better	Somewhat agree	Keep the same carbon budget and try again.	NA	3	NA	NA	NA	NA	1	NA	2	NA	NA	Fairly concerned	Somewhat agree	Somewhat agree	Somewhat disagree	Somewhat agree	Somewhat disagree	Neither agree nor disagree	Somewhat agree	Neither agree nor disagree	2	3	4 = Respect for elders	4 = Good manners	No	Yes	No	No	No, probably not	No, please do not provide me with a link to the Cogo website on the next page.	0
380	Female	NA	East Midlands (England)	2	Meat in some meals	Some of the food I buy is locally sourced	Gas	Control	Control	None	1099	7	6	Somewhat agree	2 = I think I could do a bit better	Neither agree nor disagree	Keep the same carbon budget and try again.	NA	1	NA	2	NA	NA	NA	3	NA	NA	NA	Fairly concerned	Somewhat agree	Somewhat agree	Somewhat disagree	Strongly agree	Somewhat agree	Somewhat agree	Strongly agree	Somewhat agree	3	2	2	3	No	Yes	No	No	Not sure	No, please do not provide me with a link to the Cogo website on the next page.	0
381	Female	45	South West (England)	3	Meat very rarely	Some of the food I buy is locally sourced	Electricity	Low Anchor (941 kg), Similar Expenditure	Low	Similar Expenditure	814	7	7	Somewhat agree	2 = I think I could do a bit better	Somewhat agree	Increase my carbon budget and try again.	NA	NA	NA	NA	NA	NA	3	NA	1	2	NA	Fairly concerned	Somewhat agree	Somewhat agree	Somewhat agree	Somewhat agree	Somewhat agree	Somewhat agree	Strongly agree	Neither agree nor disagree	4 = People are largely responsible for their own outcomes in life	4 = People who work hard can find success no matter what situation they were born into	1 = Independence	4 = Good manners	No	No	No	Yes	Yes, probably	No, please do not provide me with a link to the Cogo website on the next page.	0
382	Female	62	South East (England)	2	Pescatarian	Some of the food I buy is locally sourced	Gas	High Anchor (1,058 kg), Same Bank	High	Same Bank	883	8	5	Somewhat agree	4 = I think that's good	Somewhat agree	Increase my carbon budget and try again.	NA	NA	NA	NA	NA	1	NA	NA	NA	NA	NA	Fairly concerned	Somewhat disagree	Somewhat agree	Somewhat disagree	Somewhat agree	Neither agree nor disagree	Somewhat disagree	Somewhat agree	Somewhat agree	2	2	3	2	No	Yes	No	No	Yes, probably	Yes, please provide me with a link to the Cogo website (which will allow me to do this) on the next page.	1
383	Male	56	West Midlands (England)	2	Meat in every meal	Some of the food I buy is locally sourced	Gas	Combination	NA	NA	1329	1 = Not motivated at all	10 = Very easy	Strongly disagree	5 = I think that's excellent	Strongly disagree	Keep the same carbon budget and try again.	NA	NA	NA	NA	NA	NA	NA	NA	NA	NA	1	Not at all concerned	Somewhat agree	Somewhat agree	Somewhat agree	Strongly disagree	Strongly disagree	Somewhat agree	Somewhat agree	Strongly disagree	4 = People are largely responsible for their own outcomes in life	4 = People who work hard can find success no matter what situation they were born into	4 = Respect for elders	4 = Good manners	No	No	No	No	No, definitely not	No, please do not provide me with a link to the Cogo website on the next page.	0
384	Female	NA	North West (England)	2	Meat in some meals	Some of the food I buy is locally sourced	Gas	High Anchor (1,058 kg), Similar Expenditure	High	Similar Expenditure	1057	1 = Not motivated at all	1 = Very difficult	Strongly disagree	2 = I think I could do a bit better	Neither agree nor disagree	Keep the same carbon budget and try again.	NA	1	NA	2	3	4	NA	NA	NA	NA	NA	Not at all concerned	Strongly agree	Somewhat agree	Somewhat disagree	Strongly agree	Somewhat agree	Neither agree nor disagree	Strongly agree	Somewhat agree	3	3	3	2	No	Yes	No	No	No, probably not	No, please do not provide me with a link to the Cogo website on the next page.	0
385	Female	30	North West (England)	1	Vegetarian	I'm not aware of where my food comes from	Gas	Control	Control	None	1155	4	4	Somewhat agree	3 = I think that's ok	Somewhat agree	Increase my carbon budget and try again.	2	3	NA	NA	NA	NA	1	NA	NA	NA	NA	Very concerned	Somewhat agree	Somewhat agree	Strongly disagree	Strongly agree	Neither agree nor disagree	Somewhat agree	Strongly agree	Strongly agree	2	3	3	2	Yes	Yes	Yes	Yes	Yes, definitely	Yes, please provide me with a link to the Cogo website (which will allow me to do this) on the next page.	1
386	Female	NA	West Midlands (England)	2	Meat in some meals	Some of the food I buy is locally sourced	Gas	Low Anchor (941 kg), Same Bank	Low	Same Bank	1152	7	6	Somewhat agree	3 = I think that's ok	Somewhat agree	Increase my carbon budget and try again.	NA	NA	NA	1	NA	NA	NA	NA	NA	NA	NA	Fairly concerned	Somewhat agree	Somewhat agree	Somewhat disagree	Somewhat agree	Neither agree nor disagree	Neither agree nor disagree	Somewhat agree	Neither agree nor disagree	3	3	4 = Respect for elders	4 = Good manners	No	Yes	No	No	Yes, probably	No, please do not provide me with a link to the Cogo website on the next page.	0
387	Female	25	East Midlands (England)	2	Meat in some meals	I'm not aware of where my food comes from	Gas	Low Anchor (941 kg), Same Bank	Low	Same Bank	948	7	6	Neither agree nor disagree	2 = I think I could do a bit better	Somewhat agree	Keep the same carbon budget and try again.	NA	2	NA	NA	NA	NA	1	NA	NA	NA	NA	Fairly concerned	Neither agree nor disagree	Neither agree nor disagree	Neither agree nor disagree	Somewhat agree	Somewhat agree	Somewhat agree	Strongly agree	Somewhat agree	3	4 = People who work hard can find success no matter what situation they were born into	3	2	No	Yes	No	No	Yes, probably	Yes, please provide me with a link to the Cogo website (which will allow me to do this) on the next page.	1
388	Male	56	South East (England)	1	Meat in some meals	A lot of the food I buy is locally sourced	Gas	High Anchor (1,058 kg), UK Average	High	UK Average	1000	7	8	Strongly agree	2 = I think I could do a bit better	Somewhat agree	Keep the same carbon budget and try again.	1	NA	NA	NA	NA	NA	2	NA	NA	NA	NA	Fairly concerned	Strongly disagree	Neither agree nor disagree	Somewhat disagree	Somewhat agree	Somewhat agree	Strongly disagree	Somewhat agree	Strongly agree	3	2	1 = Independence	1 = Curiosity	No	Yes	No	No	Yes, definitely	Yes, please provide me with a link to the Cogo website (which will allow me to do this) on the next page.	1
389	Female	NA	South West (England)	2	Meat in some meals	Some of the food I buy is locally sourced	Gas	Combination	NA	NA	1054	6	3	Somewhat disagree	1 = I think I could do a lot better	Somewhat agree	Increase my carbon budget and try again.	NA	2	NA	1	NA	NA	NA	NA	NA	NA	NA	Fairly concerned	Somewhat agree	Somewhat agree	Somewhat disagree	Somewhat agree	Neither agree nor disagree	Somewhat disagree	Neither agree nor disagree	Neither agree nor disagree	3	2	2	3	No	Yes	No	No	Yes, probably	No, please do not provide me with a link to the Cogo website on the next page.	0
390	Male	NA	Scotland	2	Meat in some meals	Some of the food I buy is locally sourced	Gas	Low Anchor (941 kg), Similar Expenditure	Low	Similar Expenditure	931	5	3	Somewhat disagree	2 = I think I could do a bit better	Somewhat agree	Keep the same carbon budget and try again.	NA	1	NA	NA	NA	3	2	NA	NA	NA	NA	Fairly concerned	Strongly agree	Somewhat agree	Somewhat disagree	Somewhat agree	Somewhat agree	Neither agree nor disagree	Somewhat agree	Neither agree nor disagree	3	2	3	3	No	Yes	No	No	No, probably not	No, please do not provide me with a link to the Cogo website on the next page.	0
391	Male	62	East of England	2	Vegetarian	A lot of the food I buy is locally sourced	Oil	High Anchor (1,058 kg), UK Average	High	UK Average	1020	9	6	Somewhat agree	1 = I think I could do a lot better	Strongly agree	Keep the same carbon budget and try again.	1	3	9	8	6	7	5	2	4	10	11	Very concerned	Neither agree nor disagree	Somewhat agree	Somewhat agree	Strongly agree	Strongly agree	Neither agree nor disagree	Somewhat agree	Strongly agree	2	1 = Some people’s situations are so challenging that no amount of work will allow them to find success	2	2	No	Yes	Yes	Yes	Yes, definitely	Yes, please provide me with a link to the Cogo website (which will allow me to do this) on the next page.	1
392	Female	36	South East (England)	1	Meat in every meal	I'm not aware of where my food comes from	Electricity	Control	Control	None	932	2	2	Somewhat disagree	2 = I think I could do a bit better	Somewhat agree	Increase my carbon budget and try again.	NA	NA	NA	NA	NA	NA	NA	NA	NA	NA	NA	Not very concerned	Neither agree nor disagree	Somewhat disagree	Somewhat disagree	Neither agree nor disagree	Somewhat agree	Somewhat agree	Somewhat agree	Neither agree nor disagree	4 = People are largely responsible for their own outcomes in life	3	3	3	No	No	No	No	No, probably not	No, please do not provide me with a link to the Cogo website on the next page.	0
393	Female	38	London (England)	3	Meat very rarely	Some of the food I buy is locally sourced	Gas	High Anchor (1,058 kg), UK Average	High	UK Average	1052	9	6	Neither agree nor disagree	3 = I think that's ok	Neither agree nor disagree	Increase my carbon budget and try again.	NA	NA	NA	1	NA	NA	NA	NA	NA	NA	NA	Fairly concerned	Neither agree nor disagree	Somewhat disagree	Neither agree nor disagree	Somewhat disagree	Neither agree nor disagree	Somewhat agree	Neither agree nor disagree	Somewhat agree	3	3	3	3	No	Yes	No	No	No, probably not	No, please do not provide me with a link to the Cogo website on the next page.	0
394	Female	NA	South East (England)	2	Vegetarian	Some of the food I buy is locally sourced	Gas	Low Anchor (941 kg), Same Bank	Low	Same Bank	800	9	7	Somewhat disagree	1 = I think I could do a lot better	Somewhat agree	Keep the same carbon budget and try again.	5	1	NA	4	NA	NA	2	NA	3	NA	NA	Very concerned	Neither agree nor disagree	Somewhat disagree	Somewhat disagree	Somewhat disagree	Somewhat agree	Neither agree nor disagree	Somewhat agree	Somewhat agree	3	3	3	3	No	Yes	No	No	Yes, definitely	Yes, please provide me with a link to the Cogo website (which will allow me to do this) on the next page.	1
395	Female	47	East Midlands (England)	1	Meat in every meal	I'm not aware of where my food comes from	Gas	Recommendation	NA	NA	1178	6	6	Somewhat agree	3 = I think that's ok	Strongly disagree	Keep the same carbon budget and try again.	1	2	NA	3	NA	NA	NA	NA	NA	NA	NA	Not very concerned	Somewhat disagree	Somewhat agree	Neither agree nor disagree	Somewhat agree	Neither agree nor disagree	Somewhat agree	Somewhat agree	Somewhat disagree	4 = People are largely responsible for their own outcomes in life	4 = People who work hard can find success no matter what situation they were born into	1 = Independence	4 = Good manners	No	Yes	Yes	No	No, definitely not	No, please do not provide me with a link to the Cogo website on the next page.	0
396	Male	60	Yorkshire and The Humber (England)	1	Meat in some meals	Some of the food I buy is locally sourced	Gas	High Anchor (1,058 kg), Same Bank	High	Same Bank	1114	7	2	Somewhat disagree	1 = I think I could do a lot better	Somewhat agree	Keep the same carbon budget and try again.	8	12	6	1	9	11	2	7	5	10	3	Fairly concerned	Somewhat agree	Strongly agree	Strongly agree	Somewhat agree	Neither agree nor disagree	Somewhat agree	Strongly agree	Somewhat disagree	2	2	3	4 = Good manners	No	No	No	No	Yes, probably	No, please do not provide me with a link to the Cogo website on the next page.	0
397	Male	49	West Midlands (England)	2	Meat in some meals	Some of the food I buy is locally sourced	Electricity	High Anchor (1,058 kg), Similar Expenditure	High	Similar Expenditure	1048	6	4	Strongly agree	2 = I think I could do a bit better	Somewhat agree	Keep the same carbon budget and try again.	1	NA	NA	3	NA	NA	NA	2	NA	NA	NA	Fairly concerned	Strongly agree	Somewhat agree	Strongly disagree	Somewhat agree	Somewhat agree	Neither agree nor disagree	Somewhat agree	Neither agree nor disagree	3	2	2	3	No	Yes	Yes	Yes	No, probably not	No, please do not provide me with a link to the Cogo website on the next page.	0
398	Female	30	Scotland	2	Meat in some meals	Some of the food I buy is locally sourced	Gas	Low Anchor (941 kg), Similar Expenditure	Low	Similar Expenditure	847	6	7	Neither agree nor disagree	2 = I think I could do a bit better	Somewhat disagree	Keep the same carbon budget and try again.	NA	NA	NA	1	NA	NA	NA	NA	NA	NA	NA	Not very concerned	Somewhat agree	Somewhat disagree	Neither agree nor disagree	Neither agree nor disagree	Somewhat agree	Somewhat disagree	Neither agree nor disagree	Somewhat agree	2	3	1 = Independence	1 = Curiosity	No	Yes	Yes	Yes	Yes, probably	Yes, please provide me with a link to the Cogo website (which will allow me to do this) on the next page.	1
399	Female	65	North East (England)	3	Meat in some meals	A lot of the food I buy is locally sourced	Gas	High Anchor (1,058 kg), Similar Expenditure	High	Similar Expenditure	938	8	8	Somewhat agree	3 = I think that's ok	Somewhat agree	Increase my carbon budget and try again.	NA	3	NA	NA	NA	NA	1	2	NA	NA	NA	Fairly concerned	Strongly agree	Somewhat agree	Somewhat disagree	Strongly agree	Somewhat agree	Somewhat agree	Neither agree nor disagree	Neither agree nor disagree	2	2	4 = Respect for elders	4 = Good manners	No	Yes	No	No	No, probably not	No, please do not provide me with a link to the Cogo website on the next page.	0
400	Male	64	North West (England)	3	Meat in some meals	A lot of the food I buy is locally sourced	Gas	Low Anchor (941 kg), Similar Expenditure	Low	Similar Expenditure	1052	7	7	Somewhat agree	3 = I think that's ok	Somewhat agree	Keep the same carbon budget and try again.	NA	NA	NA	NA	NA	NA	2	1	NA	NA	NA	Very concerned	Somewhat agree	Strongly agree	Strongly agree	Strongly agree	Strongly agree	Neither agree nor disagree	Somewhat agree	Strongly agree	2	1 = Some people’s situations are so challenging that no amount of work will allow them to find success	3	1 = Curiosity	No	Yes	Yes	Yes	Yes, probably	Yes, please provide me with a link to the Cogo website (which will allow me to do this) on the next page.	1
401	Female	52	Wales	2	Meat in some meals	Some of the food I buy is locally sourced	Gas	Low Anchor (941 kg), Same Bank	Low	Same Bank	1000	5	5	Somewhat agree	2 = I think I could do a bit better	Somewhat agree	Ignore the carbon budget feature.	NA	NA	NA	NA	NA	NA	NA	NA	NA	NA	NA	Very concerned	Somewhat agree	Strongly agree	Somewhat disagree	Somewhat agree	Neither agree nor disagree	Somewhat disagree	Somewhat agree	Somewhat agree	1 = People’s outcomes in life are determined largely by forces outside of their control	1 = Some people’s situations are so challenging that no amount of work will allow them to find success	1 = Independence	4 = Good manners	No	Yes	No	Yes	No, probably not	No, please do not provide me with a link to the Cogo website on the next page.	0
402	Female	53	South East (England)	1	Vegan	Some of the food I buy is locally sourced	Gas	High Anchor (1,058 kg), Similar Expenditure	High	Similar Expenditure	934	4	5	Somewhat agree	2 = I think I could do a bit better	Somewhat agree	Keep the same carbon budget and try again.	NA	1	NA	NA	NA	NA	NA	NA	2	NA	NA	Very concerned	Neither agree nor disagree	Somewhat agree	Strongly disagree	Strongly agree	Neither agree nor disagree	Neither agree nor disagree	Neither agree nor disagree	Somewhat agree	3	2	2	2	No	Yes	No	Yes	Yes, probably	Yes, please provide me with a link to the Cogo website (which will allow me to do this) on the next page.	1
403	Female	34	Northern Ireland	1	Meat in some meals	A lot of the food I buy is locally sourced	Oil	Low Anchor (941 kg), UK Average	Low	UK Average	1021	7	4	Somewhat disagree	1 = I think I could do a lot better	Somewhat agree	Keep the same carbon budget and try again.	NA	3	NA	NA	NA	NA	1	NA	NA	2	NA	Fairly concerned	Somewhat disagree	Somewhat agree	Strongly disagree	Strongly agree	Somewhat agree	Somewhat agree	Strongly agree	Strongly agree	3	2	3	3	No	Yes	No	No	Yes, definitely	Yes, please provide me with a link to the Cogo website (which will allow me to do this) on the next page.	1
404	Male	48	South West (England)	5 or more	Meat in some meals	I'm not aware of where my food comes from	Gas	Low Anchor (941 kg), Similar Expenditure	Low	Similar Expenditure	1255	8	5	Somewhat disagree	4 = I think that's good	Neither agree nor disagree	Keep the same carbon budget and try again.	NA	NA	1	NA	2	NA	NA	NA	NA	NA	NA	Not very concerned	Somewhat disagree	Strongly agree	Somewhat agree	Somewhat agree	Strongly agree	Neither agree nor disagree	Somewhat agree	Somewhat agree	2	2	2	2	No	Yes	No	No	Yes, probably	No, please do not provide me with a link to the Cogo website on the next page.	0
405	Male	54	Yorkshire and The Humber (England)	5 or more	Meat very rarely	Some of the food I buy is locally sourced	Gas	High Anchor (1,058 kg), Same Bank	High	Same Bank	1662	6	8	Strongly agree	3 = I think that's ok	Strongly agree	Increase my carbon budget and try again.	9	1	10	11	8	6	7	2	5	4	3	Very concerned	Strongly agree	Strongly agree	Strongly agree	Strongly agree	Strongly agree	Strongly agree	Strongly agree	Strongly agree	4 = People are largely responsible for their own outcomes in life	4 = People who work hard can find success no matter what situation they were born into	4 = Respect for elders	4 = Good manners	No	Yes	No	No	Yes, definitely	Yes, please provide me with a link to the Cogo website (which will allow me to do this) on the next page.	1
406	Female	NA	Scotland	3	Meat in some meals	Some of the food I buy is locally sourced	Gas	High Anchor (1,058 kg), Similar Expenditure	High	Similar Expenditure	607	1 = Not motivated at all	1 = Very difficult	Neither agree nor disagree	3 = I think that's ok	Neither agree nor disagree	Increase my carbon budget and try again.	NA	NA	1	NA	NA	NA	NA	NA	NA	NA	NA	Fairly concerned	Neither agree nor disagree	Neither agree nor disagree	Neither agree nor disagree	Neither agree nor disagree	Neither agree nor disagree	Neither agree nor disagree	Neither agree nor disagree	Neither agree nor disagree	1 = People’s outcomes in life are determined largely by forces outside of their control	1 = Some people’s situations are so challenging that no amount of work will allow them to find success	4 = Respect for elders	4 = Good manners	No	No	No	No	Not sure	No, please do not provide me with a link to the Cogo website on the next page.	0
407	Male	NA	London (England)	3	Meat in some meals	A lot of the food I buy is locally sourced	Electricity	Combination	NA	NA	1031	7	7	Neither agree nor disagree	2 = I think I could do a bit better	Somewhat agree	Increase my carbon budget and try again.	6	1	3	8	5	9	10	2	4	7	NA	Fairly concerned	Somewhat disagree	Neither agree nor disagree	Somewhat agree	Somewhat agree	Somewhat agree	Neither agree nor disagree	Somewhat agree	Neither agree nor disagree	3	4 = People who work hard can find success no matter what situation they were born into	4 = Respect for elders	4 = Good manners	Yes	Yes	No	Yes	Yes, probably	No, please do not provide me with a link to the Cogo website on the next page.	0
408	Female	56	North West (England)	2	Meat in some meals	Some of the food I buy is locally sourced	Gas	High Anchor (1,058 kg), Same Bank	High	Same Bank	907	6	6	Strongly agree	3 = I think that's ok	Somewhat agree	Keep the same carbon budget and try again.	1	NA	NA	NA	NA	NA	NA	NA	NA	NA	NA	Fairly concerned	Strongly agree	Somewhat agree	Somewhat disagree	Somewhat agree	Somewhat agree	Somewhat agree	Somewhat agree	Neither agree nor disagree	4 = People are largely responsible for their own outcomes in life	3	4 = Respect for elders	4 = Good manners	No	Yes	No	No	Not sure	No, please do not provide me with a link to the Cogo website on the next page.	0
409	Female	36	Yorkshire and The Humber (England)	2	Meat in every meal	I'm not aware of where my food comes from	Gas	Low Anchor (941 kg), Similar Expenditure	Low	Similar Expenditure	939	4	4	Somewhat disagree	2 = I think I could do a bit better	Neither agree nor disagree	Ignore the carbon budget feature.	3	NA	1	NA	NA	NA	2	NA	NA	NA	NA	Fairly concerned	Somewhat disagree	Neither agree nor disagree	Neither agree nor disagree	Somewhat agree	Somewhat disagree	Somewhat disagree	Somewhat agree	Neither agree nor disagree	3	2	2	3	No	No	No	No	Not sure	No, please do not provide me with a link to the Cogo website on the next page.	0
410	Female	42	South West (England)	1	Vegetarian	Some of the food I buy is locally sourced	Gas	High Anchor (1,058 kg), Same Bank	High	Same Bank	1011	6	7	Somewhat agree	2 = I think I could do a bit better	Strongly agree	Increase my carbon budget and try again.	1	NA	NA	2	NA	NA	NA	NA	3	NA	NA	Very concerned	Strongly agree	Somewhat agree	Somewhat agree	Somewhat agree	Somewhat agree	Strongly agree	Strongly agree	Somewhat agree	3	2	2	3	No	Yes	No	No	Yes, probably	Yes, please provide me with a link to the Cogo website (which will allow me to do this) on the next page.	1
411	Male	72	West Midlands (England)	2	Meat in some meals	Some of the food I buy is locally sourced	Gas	Control	Control	None	954	8	4	Strongly agree	2 = I think I could do a bit better	Somewhat agree	Keep the same carbon budget and try again.	1	NA	NA	3	NA	NA	2	NA	NA	NA	NA	Fairly concerned	Neither agree nor disagree	Somewhat agree	Somewhat disagree	Neither agree nor disagree	Somewhat agree	Neither agree nor disagree	Somewhat agree	Somewhat disagree	3	3	1 = Independence	1 = Curiosity	No	Yes	No	No	Yes, probably	No, please do not provide me with a link to the Cogo website on the next page.	0
412	Male	56	Scotland	1	Meat in some meals	Some of the food I buy is locally sourced	Electricity	Low Anchor (941 kg), Same Bank	Low	Same Bank	1050	8	7	Neither agree nor disagree	2 = I think I could do a bit better	Somewhat agree	Increase my carbon budget and try again.	NA	1	NA	NA	NA	NA	2	NA	NA	NA	NA	Not at all concerned	Strongly agree	Strongly agree	Somewhat agree	Neither agree nor disagree	Neither agree nor disagree	Strongly agree	Strongly agree	Strongly disagree	3	3	4 = Respect for elders	4 = Good manners	No	Yes	No	No	No, definitely not	Yes, please provide me with a link to the Cogo website (which will allow me to do this) on the next page.	1
413	Female	53	Yorkshire and The Humber (England)	2	Meat in some meals	Some of the food I buy is locally sourced	Gas	Low Anchor (941 kg), UK Average	Low	UK Average	914	7	5	Somewhat agree	2 = I think I could do a bit better	Somewhat agree	Keep the same carbon budget and try again.	1	NA	NA	NA	2	NA	NA	NA	NA	3	NA	Fairly concerned	Neither agree nor disagree	Neither agree nor disagree	Strongly disagree	Somewhat agree	Somewhat agree	Neither agree nor disagree	Somewhat agree	Somewhat agree	2	3	2	2	No	Yes	No	No	Yes, probably	No, please do not provide me with a link to the Cogo website on the next page.	0
414	Female	67	London (England)	2	Meat in some meals	Some of the food I buy is locally sourced	Gas	High Anchor (1,058 kg), Same Bank	High	Same Bank	1101	7	3	Somewhat agree	1 = I think I could do a lot better	Somewhat disagree	Keep the same carbon budget and try again.	NA	NA	NA	NA	NA	NA	NA	NA	NA	NA	1	Fairly concerned	Somewhat agree	Somewhat disagree	Somewhat disagree	Somewhat disagree	Somewhat agree	Neither agree nor disagree	Somewhat agree	Strongly agree	3	3	3	2	No	Yes	No	No	Yes, probably	Yes, please provide me with a link to the Cogo website (which will allow me to do this) on the next page.	1
415	Male	33	North West (England)	2	Meat in some meals	Some of the food I buy is locally sourced	Gas	Low Anchor (941 kg), Similar Expenditure	Low	Similar Expenditure	797	7	3	Somewhat agree	2 = I think I could do a bit better	Somewhat agree	Keep the same carbon budget and try again.	NA	1	NA	NA	NA	NA	3	NA	NA	2	NA	Fairly concerned	Somewhat agree	Somewhat agree	Somewhat agree	Somewhat agree	Somewhat agree	Somewhat agree	Somewhat agree	Somewhat agree	3	3	2	3	No	Yes	No	No	Yes, probably	No, please do not provide me with a link to the Cogo website on the next page.	0
416	Female	NA	South East (England)	5 or more	Vegan	Some of the food I buy is locally sourced	Electricity	Low Anchor (941 kg), Same Bank	Low	Same Bank	941	6	3	Strongly agree	2 = I think I could do a bit better	Somewhat agree	Keep the same carbon budget and try again.	7	5	NA	6	NA	8	1	4	2	3	NA	Very concerned	Somewhat agree	Neither agree nor disagree	Strongly disagree	Strongly agree	Strongly agree	Neither agree nor disagree	Strongly agree	Neither agree nor disagree	2	2	1 = Independence	1 = Curiosity	Yes	Yes	No	Yes	Yes, definitely	No, please do not provide me with a link to the Cogo website on the next page.	0
417	Female	65	Wales	2	Meat very rarely	Some of the food I buy is locally sourced	Gas	Low Anchor (941 kg), Similar Expenditure	Low	Similar Expenditure	784	8	4	Strongly agree	2 = I think I could do a bit better	Strongly agree	Keep the same carbon budget and try again.	NA	NA	NA	5	2	6	1	3	4	7	NA	Fairly concerned	Somewhat disagree	Somewhat disagree	Somewhat agree	Neither agree nor disagree	Somewhat agree	Somewhat disagree	Somewhat agree	Somewhat agree	1 = People’s outcomes in life are determined largely by forces outside of their control	1 = Some people’s situations are so challenging that no amount of work will allow them to find success	1 = Independence	1 = Curiosity	No	Yes	Yes	No	Yes, definitely	No, please do not provide me with a link to the Cogo website on the next page.	0
418	Male	52	South East (England)	3	Meat in every meal	I'm not aware of where my food comes from	Gas	Control	Control	None	1058	5	5	Somewhat agree	2 = I think I could do a bit better	Neither agree nor disagree	Increase my carbon budget and try again.	NA	NA	NA	NA	NA	NA	NA	NA	NA	NA	NA	Not very concerned	Somewhat agree	Strongly agree	Somewhat disagree	Somewhat agree	Neither agree nor disagree	Neither agree nor disagree	Somewhat agree	Somewhat disagree	4 = People are largely responsible for their own outcomes in life	4 = People who work hard can find success no matter what situation they were born into	4 = Respect for elders	4 = Good manners	No	Yes	No	No	Yes, probably	No, please do not provide me with a link to the Cogo website on the next page.	0
419	Female	55	Yorkshire and The Humber (England)	3	Vegetarian	Some of the food I buy is locally sourced	Gas	Low Anchor (941 kg), Same Bank	Low	Same Bank	1764	1 = Not motivated at all	1 = Very difficult	Strongly disagree	3 = I think that's ok	Somewhat agree	Keep the same carbon budget and try again.	1	NA	NA	NA	NA	NA	NA	NA	NA	NA	NA	Very concerned	Somewhat agree	Strongly disagree	Strongly agree	Somewhat agree	Strongly agree	Neither agree nor disagree	Somewhat agree	Neither agree nor disagree	3	4 = People who work hard can find success no matter what situation they were born into	3	3	No	Yes	No	No	No, definitely not	No, please do not provide me with a link to the Cogo website on the next page.	0
420	Female	31	East Midlands (England)	2	Meat in some meals	I'm not aware of where my food comes from	Gas	Low Anchor (941 kg), Similar Expenditure	Low	Similar Expenditure	782	7	7	Somewhat agree	2 = I think I could do a bit better	Neither agree nor disagree	Keep the same carbon budget and try again.	1	NA	NA	3	NA	NA	NA	2	NA	NA	NA	Not very concerned	Somewhat disagree	Strongly agree	Strongly disagree	Strongly agree	Somewhat agree	Neither agree nor disagree	Neither agree nor disagree	Somewhat agree	4 = People are largely responsible for their own outcomes in life	2	3	3	No	No	No	No	No, probably not	No, please do not provide me with a link to the Cogo website on the next page.	0
421	Male	33	London (England)	1	Meat in some meals	I'm not aware of where my food comes from	Gas	Low Anchor (941 kg), Similar Expenditure	Low	Similar Expenditure	1005	6	7	Strongly agree	3 = I think that's ok	Somewhat agree	Keep the same carbon budget and try again.	NA	1	NA	3	NA	NA	NA	2	NA	NA	NA	Fairly concerned	Strongly disagree	Strongly disagree	Somewhat disagree	Somewhat agree	Somewhat agree	Somewhat disagree	Somewhat disagree	Strongly agree	3	3	2	2	No	Yes	No	No	Yes, probably	Yes, please provide me with a link to the Cogo website (which will allow me to do this) on the next page.	1
422	Female	34	South West (England)	2	Meat in some meals	A lot of the food I buy is locally sourced	Electricity	Recommendation	NA	NA	1150	6	5	Somewhat disagree	2 = I think I could do a bit better	Somewhat agree	Keep the same carbon budget and try again.	1	NA	NA	NA	NA	NA	NA	NA	NA	NA	NA	Very concerned	Neither agree nor disagree	Somewhat agree	Strongly agree	Strongly agree	Strongly agree	Strongly agree	Strongly agree	Strongly agree	2	2	2	3	No	Yes	Yes	Yes	Yes, probably	No, please do not provide me with a link to the Cogo website on the next page.	0
423	Male	52	South East (England)	2	Vegetarian	I'm not aware of where my food comes from	Gas	Low Anchor (941 kg), Same Bank	Low	Same Bank	872	8	4	Strongly agree	2 = I think I could do a bit better	Somewhat agree	Keep the same carbon budget and try again.	2	NA	NA	NA	NA	NA	1	4	3	NA	NA	Very concerned	Neither agree nor disagree	Somewhat disagree	Strongly disagree	Somewhat agree	Somewhat agree	Neither agree nor disagree	Strongly agree	Strongly agree	3	1 = Some people’s situations are so challenging that no amount of work will allow them to find success	2	3	No	No	No	Yes	Yes, probably	Yes, please provide me with a link to the Cogo website (which will allow me to do this) on the next page.	1
424	Female	72	Scotland	1	Meat very rarely	A lot of the food I buy is locally sourced	Gas	Low Anchor (941 kg), UK Average	Low	UK Average	810	10 = Strongly motivated	10 = Very easy	Strongly agree	2 = I think I could do a bit better	Neither agree nor disagree	Keep the same carbon budget and try again.	NA	1	NA	2	NA	NA	NA	NA	NA	NA	NA	Very concerned	Somewhat agree	Strongly agree	Strongly disagree	Strongly agree	Strongly agree	Strongly agree	Strongly agree	Somewhat agree	3	3	1 = Independence	2	No	Yes	No	No	Yes, probably	No, please do not provide me with a link to the Cogo website on the next page.	0
425	Male	55	South East (England)	4	Meat in some meals	Some of the food I buy is locally sourced	Gas	Low Anchor (941 kg), UK Average	Low	UK Average	1500	2	3	Strongly agree	3 = I think that's ok	Somewhat disagree	Keep the same carbon budget and try again.	NA	4	NA	NA	NA	1	3	NA	2	NA	NA	Very concerned	Neither agree nor disagree	Somewhat agree	Strongly disagree	Somewhat agree	Somewhat agree	Somewhat disagree	Neither agree nor disagree	Somewhat agree	3	2	1 = Independence	2	No	Yes	Yes	No	Yes, definitely	Yes, please provide me with a link to the Cogo website (which will allow me to do this) on the next page.	1
426	Female	23	South East (England)	2	Meat in some meals	I'm not aware of where my food comes from	Gas	Control	Control	None	1066	1 = Not motivated at all	2	Strongly agree	3 = I think that's ok	Somewhat disagree	Ignore the carbon budget feature.	2	NA	NA	NA	NA	1	4	3	NA	NA	NA	Fairly concerned	Strongly disagree	Somewhat agree	Strongly disagree	Strongly agree	Somewhat agree	Strongly disagree	Somewhat disagree	Strongly agree	3	1 = Some people’s situations are so challenging that no amount of work will allow them to find success	2	2	No	Yes	No	No	No, probably not	No, please do not provide me with a link to the Cogo website on the next page.	0
427	Male	22	North West (England)	2	Meat in some meals	Some of the food I buy is locally sourced	Electricity	Control	Control	None	930	7	8	Somewhat agree	2 = I think I could do a bit better	Neither agree nor disagree	Keep the same carbon budget and try again.	NA	1	NA	NA	NA	2	3	NA	NA	NA	NA	Fairly concerned	Neither agree nor disagree	Neither agree nor disagree	Neither agree nor disagree	Neither agree nor disagree	Neither agree nor disagree	Neither agree nor disagree	Neither agree nor disagree	Neither agree nor disagree	1 = People’s outcomes in life are determined largely by forces outside of their control	2	2	2	Yes	Yes	Yes	Yes	Yes, probably	Yes, please provide me with a link to the Cogo website (which will allow me to do this) on the next page.	1
428	Male	58	Northern Ireland	2	Meat in some meals	A lot of the food I buy is locally sourced	Oil	Combination	NA	NA	1005	8	4	Somewhat disagree	1 = I think I could do a lot better	Somewhat agree	Keep the same carbon budget and try again.	1	NA	NA	NA	2	NA	NA	NA	NA	NA	NA	Fairly concerned	Somewhat agree	Somewhat agree	Somewhat disagree	Neither agree nor disagree	Strongly agree	Neither agree nor disagree	Somewhat disagree	Somewhat agree	4 = People are largely responsible for their own outcomes in life	4 = People who work hard can find success no matter what situation they were born into	2	1 = Curiosity	No	Yes	No	No	Yes, definitely	Yes, please provide me with a link to the Cogo website (which will allow me to do this) on the next page.	1
429	Female	29	Northern Ireland	4	Meat in every meal	A lot of the food I buy is locally sourced	Oil	High Anchor (1,058 kg), Same Bank	High	Same Bank	751	10 = Strongly motivated	6	Neither agree nor disagree	2 = I think I could do a bit better	Strongly agree	Keep the same carbon budget and try again.	NA	NA	NA	NA	NA	NA	NA	NA	NA	NA	NA	Fairly concerned	Neither agree nor disagree	Somewhat agree	Strongly agree	Somewhat agree	Strongly agree	Neither agree nor disagree	Strongly agree	Somewhat disagree	3	4 = People who work hard can find success no matter what situation they were born into	4 = Respect for elders	4 = Good manners	No	Yes	No	No	Yes, definitely	No, please do not provide me with a link to the Cogo website on the next page.	0
430	Female	26	North East (England)	2	Pescatarian	Some of the food I buy is locally sourced	Oil	Low Anchor (941 kg), Similar Expenditure	Low	Similar Expenditure	866	7	5	Somewhat agree	2 = I think I could do a bit better	Somewhat agree	Keep the same carbon budget and try again.	NA	NA	NA	NA	NA	NA	1	4	3	2	NA	Very concerned	Neither agree nor disagree	Somewhat agree	Somewhat disagree	Somewhat agree	Neither agree nor disagree	Somewhat agree	Somewhat agree	Somewhat agree	2	2	2	3	No	Yes	Yes	No	No, probably not	No, please do not provide me with a link to the Cogo website on the next page.	0
431	Female	36	East of England	1	Meat in some meals	Some of the food I buy is locally sourced	Gas	Low Anchor (941 kg), Same Bank	Low	Same Bank	805	7	4	Strongly agree	1 = I think I could do a lot better	Somewhat agree	Keep the same carbon budget and try again.	NA	NA	NA	1	NA	NA	2	NA	3	NA	NA	Very concerned	Neither agree nor disagree	Somewhat agree	Strongly disagree	Somewhat agree	Strongly agree	Strongly disagree	Neither agree nor disagree	Strongly agree	3	3	3	4 = Good manners	No	Yes	No	No	Yes, definitely	Yes, please provide me with a link to the Cogo website (which will allow me to do this) on the next page.	1
432	Female	34	North West (England)	2	Meat in some meals	I'm not aware of where my food comes from	Gas	Low Anchor (941 kg), Similar Expenditure	Low	Similar Expenditure	949	5	2	Somewhat disagree	2 = I think I could do a bit better	Somewhat agree	Keep the same carbon budget and try again.	NA	3	NA	NA	NA	2	NA	1	NA	NA	NA	Very concerned	Somewhat disagree	Somewhat agree	Strongly disagree	Strongly agree	Strongly agree	Neither agree nor disagree	Somewhat agree	Somewhat agree	3	1 = Some people’s situations are so challenging that no amount of work will allow them to find success	3	4 = Good manners	No	No	No	No	Yes, probably	No, please do not provide me with a link to the Cogo website on the next page.	0
433	Male	58	Wales	2	Meat in every meal	Some of the food I buy is locally sourced	Oil	Control	Control	None	902	6	7	Somewhat agree	2 = I think I could do a bit better	Neither agree nor disagree	Keep the same carbon budget and try again.	NA	NA	NA	NA	NA	NA	1	3	2	NA	NA	Fairly concerned	Neither agree nor disagree	Somewhat agree	Neither agree nor disagree	Somewhat agree	Somewhat agree	Neither agree nor disagree	Somewhat agree	Neither agree nor disagree	3	4 = People who work hard can find success no matter what situation they were born into	3	3	No	No	No	No	Yes, probably	No, please do not provide me with a link to the Cogo website on the next page.	0
434	Female	33	West Midlands (England)	3	Meat in some meals	Some of the food I buy is locally sourced	Gas	High Anchor (1,058 kg), Similar Expenditure	High	Similar Expenditure	1128	4	7	Somewhat agree	2 = I think I could do a bit better	Somewhat agree	Keep the same carbon budget and try again.	NA	3	NA	NA	NA	1	NA	2	NA	NA	NA	Fairly concerned	Strongly agree	Somewhat agree	Neither agree nor disagree	Strongly agree	Somewhat agree	Neither agree nor disagree	Strongly agree	Somewhat agree	3	3	2	3	No	Yes	No	No	Yes, definitely	Yes, please provide me with a link to the Cogo website (which will allow me to do this) on the next page.	1
435	Male	63	West Midlands (England)	2	Meat in some meals	I'm not aware of where my food comes from	Gas	Low Anchor (941 kg), Same Bank	Low	Same Bank	1764	1 = Not motivated at all	6	Strongly disagree	5 = I think that's excellent	Strongly disagree	Ignore the carbon budget feature.	NA	NA	NA	NA	NA	NA	NA	NA	NA	NA	1	Not at all concerned	Strongly agree	Strongly agree	Strongly disagree	Strongly agree	Neither agree nor disagree	Neither agree nor disagree	Strongly agree	Neither agree nor disagree	1 = People’s outcomes in life are determined largely by forces outside of their control	1 = Some people’s situations are so challenging that no amount of work will allow them to find success	4 = Respect for elders	4 = Good manners	No	No	No	No	No, definitely not	No, please do not provide me with a link to the Cogo website on the next page.	0
436	Male	NA	East Midlands (England)	2	Meat in some meals	Some of the food I buy is locally sourced	Gas	Low Anchor (941 kg), UK Average	Low	UK Average	787	7	7	Somewhat agree	2 = I think I could do a bit better	Somewhat agree	Keep the same carbon budget and try again.	1	NA	NA	NA	NA	NA	NA	2	NA	3	NA	Fairly concerned	Neither agree nor disagree	Neither agree nor disagree	Strongly disagree	Strongly agree	Strongly agree	Neither agree nor disagree	Somewhat agree	Somewhat agree	2	3	2	2	No	Yes	No	Yes	Yes, probably	No, please do not provide me with a link to the Cogo website on the next page.	0
437	Female	35	South West (England)	2	Meat in some meals	Some of the food I buy is locally sourced	Gas	Low Anchor (941 kg), Similar Expenditure	Low	Similar Expenditure	1002	7	5	Somewhat agree	2 = I think I could do a bit better	Somewhat agree	Keep the same carbon budget and try again.	NA	1	NA	3	NA	NA	NA	4	2	NA	NA	Very concerned	Neither agree nor disagree	Somewhat agree	Somewhat disagree	Neither agree nor disagree	Somewhat agree	Somewhat disagree	Somewhat agree	Somewhat agree	3	3	2	3	No	Yes	No	No	Yes, probably	No, please do not provide me with a link to the Cogo website on the next page.	0
438	Female	55	North West (England)	2	Meat in some meals	I'm not aware of where my food comes from	Gas	Combination	NA	NA	789	10 = Strongly motivated	10 = Very easy	Somewhat agree	1 = I think I could do a lot better	Strongly agree	Keep the same carbon budget and try again.	NA	4	NA	NA	1	3	NA	2	NA	NA	NA	Very concerned	Strongly agree	Strongly agree	Strongly disagree	Somewhat agree	Somewhat agree	Somewhat disagree	Strongly agree	Somewhat agree	3	4 = People who work hard can find success no matter what situation they were born into	3	4 = Good manners	No	Yes	No	No	Yes, definitely	Yes, please provide me with a link to the Cogo website (which will allow me to do this) on the next page.	1
439	Male	NA	Scotland	3	Meat in every meal	A lot of the food I buy is locally sourced	Gas	High Anchor (1,058 kg), UK Average	High	UK Average	1058	6	4	Somewhat disagree	1 = I think I could do a lot better	Somewhat disagree	Keep the same carbon budget and try again.	2	NA	NA	NA	NA	NA	1	NA	NA	NA	NA	Fairly concerned	Somewhat agree	Somewhat agree	Somewhat disagree	Somewhat agree	Somewhat agree	Somewhat agree	Somewhat agree	Somewhat agree	2	2	3	3	No	Yes	No	No	Yes, probably	Yes, please provide me with a link to the Cogo website (which will allow me to do this) on the next page.	1
440	Male	65	South West (England)	3	Meat in some meals	Some of the food I buy is locally sourced	Gas	Recommendation	NA	NA	1087	4	5	Strongly agree	3 = I think that's ok	Somewhat agree	Keep the same carbon budget and try again.	NA	1	NA	NA	NA	3	NA	2	NA	NA	NA	Fairly concerned	Somewhat disagree	Neither agree nor disagree	Strongly disagree	Strongly agree	Strongly agree	Somewhat agree	Neither agree nor disagree	Somewhat agree	3	2	2	3	No	Yes	No	No	Yes, probably	No, please do not provide me with a link to the Cogo website on the next page.	0
441	Female	19	Wales	5 or more	Meat very rarely	Some of the food I buy is locally sourced	Electricity	High Anchor (1,058 kg), Same Bank	High	Same Bank	807	8	4	Somewhat agree	1 = I think I could do a lot better	Strongly agree	Increase my carbon budget and try again.	4	NA	NA	2	NA	NA	3	1	NA	NA	NA	Fairly concerned	Somewhat disagree	Neither agree nor disagree	Strongly disagree	Strongly agree	Strongly agree	Somewhat agree	Strongly agree	Strongly agree	2	2	2	3	No	Yes	No	Yes	Yes, definitely	Yes, please provide me with a link to the Cogo website (which will allow me to do this) on the next page.	1
442	Female	41	Northern Ireland	4	Meat in every meal	A lot of the food I buy is locally sourced	Gas	Control	Control	None	1001	7	6	Somewhat agree	1 = I think I could do a lot better	Strongly agree	Keep the same carbon budget and try again.	1	NA	NA	2	NA	NA	NA	NA	NA	NA	NA	Fairly concerned	Somewhat agree	Somewhat agree	Strongly disagree	Strongly agree	Strongly agree	Neither agree nor disagree	Somewhat agree	Somewhat agree	3	2	4 = Respect for elders	4 = Good manners	No	Yes	No	No	Yes, definitely	No, please do not provide me with a link to the Cogo website on the next page.	0
443	Male	68	Scotland	2	Meat in some meals	A lot of the food I buy is locally sourced	Gas	High Anchor (1,058 kg), Similar Expenditure	High	Similar Expenditure	760	6	3	Somewhat disagree	2 = I think I could do a bit better	Somewhat agree	Keep the same carbon budget and try again.	NA	NA	NA	NA	NA	NA	2	NA	NA	1	NA	Fairly concerned	Somewhat agree	Somewhat agree	Somewhat disagree	Somewhat agree	Somewhat agree	Neither agree nor disagree	Somewhat agree	Neither agree nor disagree	3	3	2	3	No	Yes	No	No	Yes, probably	No, please do not provide me with a link to the Cogo website on the next page.	0
444	Female	58	Yorkshire and The Humber (England)	3	Meat in every meal	Some of the food I buy is locally sourced	Oil	Control	Control	None	1099	6	5	Somewhat disagree	2 = I think I could do a bit better	Somewhat agree	Keep the same carbon budget and try again.	1	NA	NA	3	NA	NA	2	NA	NA	NA	NA	Fairly concerned	Neither agree nor disagree	Somewhat agree	Neither agree nor disagree	Somewhat agree	Somewhat agree	Somewhat disagree	Somewhat agree	Somewhat disagree	3	3	3	3	No	Yes	Yes	No	Yes, probably	Yes, please provide me with a link to the Cogo website (which will allow me to do this) on the next page.	1
445	Female	31	South West (England)	3	Meat in every meal	I'm not aware of where my food comes from	Gas	Control	Control	None	1176	6	7	Somewhat disagree	2 = I think I could do a bit better	Somewhat agree	Increase my carbon budget and try again.	NA	NA	NA	1	NA	NA	NA	NA	NA	NA	NA	Not very concerned	Somewhat agree	Somewhat agree	Somewhat agree	Somewhat agree	Somewhat agree	Somewhat agree	Somewhat agree	Somewhat agree	3	2	3	3	No	Yes	No	No	Yes, probably	No, please do not provide me with a link to the Cogo website on the next page.	0
446	Female	37	South East (England)	2	Meat in some meals	Some of the food I buy is locally sourced	Gas	Low Anchor (941 kg), Same Bank	Low	Same Bank	701	9	7	Neither agree nor disagree	1 = I think I could do a lot better	Strongly agree	Keep the same carbon budget and try again.	1	3	NA	2	4	NA	NA	5	NA	NA	NA	Very concerned	Strongly agree	Neither agree nor disagree	Neither agree nor disagree	Somewhat agree	Strongly agree	Neither agree nor disagree	Strongly agree	Neither agree nor disagree	4 = People are largely responsible for their own outcomes in life	4 = People who work hard can find success no matter what situation they were born into	4 = Respect for elders	4 = Good manners	No	Yes	No	No	Yes, definitely	Yes, please provide me with a link to the Cogo website (which will allow me to do this) on the next page.	1
447	Male	25	Scotland	4	Meat in every meal	Some of the food I buy is locally sourced		High Anchor (1,058 kg), Same Bank	High	Same Bank	996	6	6	Strongly agree	3 = I think that's ok	Neither agree nor disagree	Keep the same carbon budget and try again.	NA	1	4	NA	5	NA	2	3	NA	NA	NA	Not very concerned	Somewhat agree	Strongly agree	Strongly agree	Strongly agree	Neither agree nor disagree	Somewhat agree	Somewhat agree	Strongly agree	2	3	2	3	Yes	No	No	No	No, probably not	No, please do not provide me with a link to the Cogo website on the next page.	0
448	Female	26	North East (England)	2	Meat in some meals	A lot of the food I buy is locally sourced	Electricity	Low Anchor (941 kg), Similar Expenditure	Low	Similar Expenditure	956	6	7	Somewhat agree	1 = I think I could do a lot better	Somewhat agree	Increase my carbon budget and try again.	NA	5	NA	1	NA	NA	3	2	4	NA	NA	Fairly concerned	Strongly agree	Strongly agree	Somewhat disagree	Somewhat agree	Somewhat agree	Somewhat disagree	Strongly agree	Somewhat agree	3	3	3	2	No	Yes	No	No	Yes, definitely	Yes, please provide me with a link to the Cogo website (which will allow me to do this) on the next page.	1
449	Female	34	Scotland	1	Meat in every meal	I'm not aware of where my food comes from	Gas	Combination	NA	NA	1195	4	4	Somewhat disagree	3 = I think that's ok	Somewhat agree	Keep the same carbon budget and try again.	NA	NA	NA	NA	NA	NA	NA	NA	NA	NA	1	Very concerned	Somewhat agree	Somewhat agree	Somewhat disagree	Strongly agree	Somewhat agree	Neither agree nor disagree	Strongly agree	Somewhat agree	1 = People’s outcomes in life are determined largely by forces outside of their control	1 = Some people’s situations are so challenging that no amount of work will allow them to find success	2	2	No	No	No	No	Yes, probably	No, please do not provide me with a link to the Cogo website on the next page.	0
450	Female	49	Scotland	1	Vegan	Some of the food I buy is locally sourced	Gas	High Anchor (1,058 kg), Similar Expenditure	High	Similar Expenditure	1001	10 = Strongly motivated	10 = Very easy	Strongly agree	2 = I think I could do a bit better	Strongly agree	Keep the same carbon budget and try again.	5	4	NA	NA	2	NA	3	NA	1	NA	NA	Very concerned	Neither agree nor disagree	Somewhat agree	Strongly disagree	Strongly agree	Strongly agree	Strongly agree	Somewhat agree	Strongly agree	3	3	3	3	No	Yes	Yes	No	Yes, definitely	Yes, please provide me with a link to the Cogo website (which will allow me to do this) on the next page.	1
451	Female	45	North East (England)	1	Meat in some meals	A lot of the food I buy is locally sourced	Gas	Combination	NA	NA	986	8	4	Somewhat agree	3 = I think that's ok	Neither agree nor disagree	Keep the same carbon budget and try again.	NA	NA	NA	NA	NA	NA	NA	1	NA	NA	NA	Very concerned	Strongly agree	Strongly agree	Somewhat disagree	Strongly agree	Strongly agree	Neither agree nor disagree	Strongly agree	Somewhat disagree	4 = People are largely responsible for their own outcomes in life	1 = Some people’s situations are so challenging that no amount of work will allow them to find success	1 = Independence	1 = Curiosity	No	Yes	Yes	No	No, probably not	No, please do not provide me with a link to the Cogo website on the next page.	0
452	Male	47	North West (England)	3	Meat in some meals	Some of the food I buy is locally sourced	Gas	Low Anchor (941 kg), UK Average	Low	UK Average	1764	1 = Not motivated at all	1 = Very difficult	Strongly disagree	3 = I think that's ok	Strongly disagree	Ignore the carbon budget feature.	NA	NA	NA	NA	NA	NA	NA	NA	NA	NA	1	Not at all concerned	Strongly agree	Strongly agree	Neither agree nor disagree	Strongly agree	Strongly disagree	Somewhat agree	Strongly agree	Strongly disagree	3	3	4 = Respect for elders	4 = Good manners	No	No	No	No	No, definitely not	No, please do not provide me with a link to the Cogo website on the next page.	0
453	Female	32	London (England)	2	Meat in some meals	Some of the food I buy is locally sourced	Electricity	Low Anchor (941 kg), Similar Expenditure	Low	Similar Expenditure	991	7	5	Somewhat agree	3 = I think that's ok	Somewhat agree	Increase my carbon budget and try again.	1	NA	NA	2	NA	NA	NA	3	NA	NA	NA	Fairly concerned	Neither agree nor disagree	Neither agree nor disagree	Neither agree nor disagree	Neither agree nor disagree	Neither agree nor disagree	Neither agree nor disagree	Neither agree nor disagree	Strongly agree	3	2	2	2	No	Yes	Yes	No	Yes, probably	No, please do not provide me with a link to the Cogo website on the next page.	0
454	Non-binary/gender diverse	5	London (England)	3	Vegetarian	Some of the food I buy is locally sourced	Oil	High Anchor (1,058 kg), Similar Expenditure	High	Similar Expenditure	1550	6	6	Neither agree nor disagree	4 = I think that's good	Neither agree nor disagree	Increase my carbon budget and try again.	NA	NA	NA	NA	NA	NA	NA	NA	NA	NA	NA	Not at all concerned	Neither agree nor disagree	Neither agree nor disagree	Somewhat disagree	Neither agree nor disagree	Neither agree nor disagree	Somewhat disagree	Somewhat disagree	Neither agree nor disagree	2	2	2	2	Yes	No	No	Yes	Yes, probably	Yes, please provide me with a link to the Cogo website (which will allow me to do this) on the next page.	1
455	Female	35	South East (England)	2	Meat in some meals	Some of the food I buy is locally sourced	Gas	High Anchor (1,058 kg), Same Bank	High	Same Bank	1056	5	5	Somewhat agree	2 = I think I could do a bit better	Somewhat agree	Keep the same carbon budget and try again.	NA	2	NA	NA	NA	NA	NA	NA	NA	1	NA	Fairly concerned	Somewhat agree	Somewhat agree	Strongly disagree	Somewhat agree	Neither agree nor disagree	Neither agree nor disagree	Somewhat agree	Neither agree nor disagree	3	3	3	3	No	Yes	Yes	No	No, probably not	No, please do not provide me with a link to the Cogo website on the next page.	0
456	Male	47	London (England)	1	Meat in some meals	A lot of the food I buy is locally sourced	Gas	Low Anchor (941 kg), Similar Expenditure	Low	Similar Expenditure	1704	10 = Strongly motivated	9	Strongly agree	5 = I think that's excellent	Somewhat agree	Keep the same carbon budget and try again.	3	NA	1	NA	2	NA	NA	NA	NA	NA	NA	Very concerned	Somewhat agree	Strongly agree	Strongly agree	Somewhat agree	Somewhat agree	Strongly agree	Somewhat agree	Strongly agree	4 = People are largely responsible for their own outcomes in life	3	4 = Respect for elders	3	Yes	Yes	Yes	Yes	Yes, definitely	Yes, please provide me with a link to the Cogo website (which will allow me to do this) on the next page.	1
457	Female	44	Yorkshire and The Humber (England)	4	Meat in some meals	Some of the food I buy is locally sourced	Gas	Combination	NA	NA	1005	10 = Strongly motivated	4	Strongly agree	1 = I think I could do a lot better	Strongly agree	Keep the same carbon budget and try again.	NA	4	NA	1	NA	2	NA	3	5	NA	NA	Very concerned	Neither agree nor disagree	Somewhat agree	Somewhat disagree	Somewhat agree	Strongly agree	Somewhat agree	Somewhat agree	Somewhat agree	3	3	2	1 = Curiosity	No	Yes	Yes	No	Yes, definitely	Yes, please provide me with a link to the Cogo website (which will allow me to do this) on the next page.	1
458	Female	34	East of England	1	Meat in every meal	A lot of the food I buy is locally sourced	Gas	High Anchor (1,058 kg), Same Bank	High	Same Bank	1133	5	5	Neither agree nor disagree	3 = I think that's ok	Neither agree nor disagree	Increase my carbon budget and try again.	NA	NA	NA	NA	NA	NA	NA	NA	NA	NA	NA	Not very concerned	Neither agree nor disagree	Neither agree nor disagree	Neither agree nor disagree	Neither agree nor disagree	Neither agree nor disagree	Neither agree nor disagree	Neither agree nor disagree	Neither agree nor disagree	1 = People’s outcomes in life are determined largely by forces outside of their control	1 = Some people’s situations are so challenging that no amount of work will allow them to find success	3	3	No	Yes	No	No	No, probably not	No, please do not provide me with a link to the Cogo website on the next page.	0
459	Female	51	Scotland	2	Meat very rarely	Some of the food I buy is locally sourced	Gas	Low Anchor (941 kg), Similar Expenditure	Low	Similar Expenditure	588	9	4	Strongly agree	1 = I think I could do a lot better	Somewhat agree	Increase my carbon budget and try again.	NA	1	NA	2	NA	NA	NA	3	NA	NA	NA	Very concerned	Neither agree nor disagree	Somewhat disagree	Strongly disagree	Somewhat agree	Strongly agree	Strongly disagree	Somewhat agree	Somewhat agree	2	3	1 = Independence	1 = Curiosity	No	Yes	No	Yes	Yes, definitely	No, please do not provide me with a link to the Cogo website on the next page.	0
460	Female	29	Scotland	1	Meat in some meals	I'm not aware of where my food comes from	Gas	High Anchor (1,058 kg), UK Average	High	UK Average	823	8	5	Strongly disagree	1 = I think I could do a lot better	Somewhat agree	Increase my carbon budget and try again.	NA	NA	1	5	4	NA	NA	2	3	NA	NA	Fairly concerned	Somewhat agree	Somewhat agree	Somewhat agree	Somewhat agree	Somewhat agree	Somewhat agree	Somewhat agree	Strongly agree	3	3	2	4 = Good manners	No	Yes	Yes	No	Yes, probably	No, please do not provide me with a link to the Cogo website on the next page.	0
461	Male	59	South East (England)	2	Meat very rarely	Some of the food I buy is locally sourced	Gas	Low Anchor (941 kg), Same Bank	Low	Same Bank	941	7	7	Somewhat agree	3 = I think that's ok	Neither agree nor disagree	Keep the same carbon budget and try again.	3	NA	NA	2	NA	NA	NA	NA	1	NA	NA	Fairly concerned	Neither agree nor disagree	Somewhat agree	Strongly agree	Strongly agree	Strongly agree	Somewhat agree	Somewhat agree	Somewhat agree	2	2	3	2	No	Yes	No	Yes	Yes, probably	Yes, please provide me with a link to the Cogo website (which will allow me to do this) on the next page.	1
462	Female	57	North West (England)	1	Meat in some meals	Some of the food I buy is locally sourced	Gas	Low Anchor (941 kg), UK Average	Low	UK Average	735	2	7	Somewhat agree	1 = I think I could do a lot better	Somewhat agree	Increase my carbon budget and try again.	NA	NA	NA	NA	NA	NA	1	NA	NA	NA	NA	Not very concerned	Strongly agree	Strongly agree	Somewhat agree	Strongly agree	Somewhat agree	Somewhat agree	Strongly agree	Strongly disagree	2	3	4 = Respect for elders	4 = Good manners	No	No	No	No	No, probably not	No, please do not provide me with a link to the Cogo website on the next page.	0
463	Male	29	London (England)	3	Meat in every meal	A lot of the food I buy is locally sourced	Electricity	High Anchor (1,058 kg), Same Bank	High	Same Bank	1265	10 = Strongly motivated	9	Strongly agree	4 = I think that's good	Strongly agree	Keep the same carbon budget and try again.	1	7	2	8	3	4	6	12	10	11	5	Very concerned	Somewhat agree	Neither agree nor disagree	Somewhat disagree	Strongly disagree	Somewhat disagree	Neither agree nor disagree	Somewhat agree	Strongly agree	4 = People are largely responsible for their own outcomes in life	3	4 = Respect for elders	2	Yes	Yes	No	Yes	Yes, definitely	Yes, please provide me with a link to the Cogo website (which will allow me to do this) on the next page.	1
464	Female	31	London (England)	5 or more	Meat in every meal	A lot of the food I buy is locally sourced	Electricity	Recommendation	NA	NA	1060	5	1 = Very difficult	Neither agree nor disagree	1 = I think I could do a lot better	Somewhat agree	Ignore the carbon budget feature.	1	NA	NA	2	NA	NA	3	NA	4	NA	NA	Fairly concerned	Strongly agree	Neither agree nor disagree	Strongly disagree	Strongly agree	Strongly agree	Strongly agree	Strongly agree	Neither agree nor disagree	4 = People are largely responsible for their own outcomes in life	4 = People who work hard can find success no matter what situation they were born into	3	4 = Good manners	No	No	No	No	Not sure	No, please do not provide me with a link to the Cogo website on the next page.	0
465	Female	41	East Midlands (England)	2	Vegan	Some of the food I buy is locally sourced	Gas	High Anchor (1,058 kg), Same Bank	High	Same Bank	1058	6	2	Neither agree nor disagree	2 = I think I could do a bit better	Somewhat agree	Keep the same carbon budget and try again.	NA	NA	NA	NA	NA	NA	NA	NA	NA	NA	NA	Very concerned	Somewhat agree	Somewhat agree	Somewhat disagree	Somewhat agree	Neither agree nor disagree	Strongly disagree	Somewhat agree	Somewhat agree	3	3	3	2	No	Yes	No	No	Yes, definitely	Yes, please provide me with a link to the Cogo website (which will allow me to do this) on the next page.	1
466	Male	63	Scotland	2	Meat in some meals	Some of the food I buy is locally sourced	Gas	Recommendation	NA	NA	1060	7	6	Neither agree nor disagree	2 = I think I could do a bit better	Somewhat agree	Keep the same carbon budget and try again.	NA	NA	NA	1	NA	NA	NA	NA	NA	NA	NA	Fairly concerned	Somewhat agree	Somewhat agree	Neither agree nor disagree	Strongly agree	Somewhat agree	Somewhat agree	Somewhat agree	Somewhat disagree	2	3	4 = Respect for elders	4 = Good manners	No	Yes	No	No	Yes, probably	No, please do not provide me with a link to the Cogo website on the next page.	0
467	Female	28	Yorkshire and The Humber (England)	2	Meat in every meal	Some of the food I buy is locally sourced	Wood	Low Anchor (941 kg), Same Bank	Low	Same Bank	1058	6	7	Somewhat disagree	2 = I think I could do a bit better	Somewhat disagree	Keep the same carbon budget and try again.	NA	1	NA	2	NA	3	NA	4	5	NA	NA	Very concerned	Strongly agree	Strongly agree	Strongly disagree	Strongly agree	Somewhat agree	Somewhat agree	Strongly agree	Neither agree nor disagree	4 = People are largely responsible for their own outcomes in life	4 = People who work hard can find success no matter what situation they were born into	3	3	No	Yes	Yes	No	Yes, probably	No, please do not provide me with a link to the Cogo website on the next page.	0
468	Female	34	North West (England)	2	Meat in some meals	Some of the food I buy is locally sourced	Oil	Control	Control	None	1197	5	4	Somewhat agree	1 = I think I could do a lot better	Somewhat agree	Keep the same carbon budget and try again.	NA	2	NA	NA	1	NA	NA	NA	NA	NA	NA	Fairly concerned	Somewhat agree	Somewhat agree	Somewhat disagree	Somewhat agree	Somewhat agree	Somewhat disagree	Somewhat agree	Somewhat agree	4 = People are largely responsible for their own outcomes in life	4 = People who work hard can find success no matter what situation they were born into	3	3	No	Yes	Yes	No	Yes, probably	No, please do not provide me with a link to the Cogo website on the next page.	0
469	Female	69	South West (England)	2	Meat in some meals	Some of the food I buy is locally sourced	Gas	Recommendation	NA	NA	886	6	4	Strongly agree	2 = I think I could do a bit better	Somewhat agree	Increase my carbon budget and try again.	NA	2	NA	NA	3	NA	1	NA	NA	NA	NA	Not very concerned	Neither agree nor disagree	Somewhat agree	Somewhat agree	Somewhat agree	Somewhat agree	Somewhat agree	Somewhat disagree	Neither agree nor disagree	4 = People are largely responsible for their own outcomes in life	3	3	2	No	Yes	No	No	No, probably not	No, please do not provide me with a link to the Cogo website on the next page.	0
470	Male	48	West Midlands (England)	2	Meat in some meals	Some of the food I buy is locally sourced	Electricity	High Anchor (1,058 kg), Similar Expenditure	High	Similar Expenditure	1001	9	9	Strongly agree	3 = I think that's ok	Strongly agree	Keep the same carbon budget and try again.	1	2	NA	NA	NA	NA	NA	NA	NA	NA	NA	Very concerned	Somewhat agree	Strongly agree	Strongly agree	Strongly agree	Strongly agree	Strongly agree	Strongly agree	Somewhat agree	2	2	2	2	No	Yes	No	No	Yes, definitely	Yes, please provide me with a link to the Cogo website (which will allow me to do this) on the next page.	1
471	Female	59	East Midlands (England)	2	Meat in some meals	Some of the food I buy is locally sourced	Gas	Low Anchor (941 kg), Same Bank	Low	Same Bank	993	7	5	Somewhat agree	3 = I think that's ok	Somewhat agree	Keep the same carbon budget and try again.	NA	NA	NA	1	NA	NA	2	NA	3	NA	NA	Fairly concerned	Somewhat agree	Strongly agree	Neither agree nor disagree	Somewhat agree	Somewhat agree	Neither agree nor disagree	Neither agree nor disagree	Neither agree nor disagree	2	2	3	4 = Good manners	No	Yes	No	No	Yes, probably	No, please do not provide me with a link to the Cogo website on the next page.	0
472	Female	53	South East (England)	2	Meat in some meals	I'm not aware of where my food comes from	Gas	Control	Control	None	1488	3	3	Somewhat disagree	2 = I think I could do a bit better	Somewhat agree	Keep the same carbon budget and try again.	NA	NA	NA	2	NA	NA	1	NA	NA	NA	NA	Fairly concerned	Somewhat agree	Somewhat agree	Somewhat disagree	Somewhat agree	Somewhat agree	Somewhat agree	Somewhat agree	Somewhat agree	2	2	2	1 = Curiosity	No	No	No	No	No, probably not	No, please do not provide me with a link to the Cogo website on the next page.	0
473	Male	32	East Midlands (England)	2	Meat in every meal	A lot of the food I buy is locally sourced	Gas	Combination	NA	NA	1020	7	7	Strongly agree	4 = I think that's good	Somewhat agree	Increase my carbon budget and try again.	NA	1	NA	NA	NA	NA	NA	NA	NA	NA	NA	Fairly concerned	Somewhat agree	Somewhat agree	Somewhat agree	Somewhat agree	Somewhat agree	Somewhat agree	Somewhat disagree	Somewhat agree	2	2	3	2	No	Yes	No	Yes	Yes, definitely	No, please do not provide me with a link to the Cogo website on the next page.	0
474	Female	53	East Midlands (England)	2	Pescatarian	Some of the food I buy is locally sourced	Gas	Recommendation	NA	NA	1119	5	4	Somewhat agree	3 = I think that's ok	Neither agree nor disagree	Keep the same carbon budget and try again.	NA	NA	NA	NA	NA	2	NA	3	1	NA	NA	Very concerned	Neither agree nor disagree	Neither agree nor disagree	Neither agree nor disagree	Somewhat agree	Somewhat agree	Somewhat agree	Neither agree nor disagree	Somewhat agree	3	3	3	3	No	Yes	No	Yes	Not sure	Yes, please provide me with a link to the Cogo website (which will allow me to do this) on the next page.	1
475	Female	65	West Midlands (England)	2	Meat in some meals	Some of the food I buy is locally sourced	Gas	Low Anchor (941 kg), Similar Expenditure	Low	Similar Expenditure	952	5	3	Somewhat disagree	1 = I think I could do a lot better	Somewhat agree	Keep the same carbon budget and try again.	1	2	NA	3	NA	4	5	NA	NA	NA	NA	Fairly concerned	Strongly agree	Strongly agree	Strongly disagree	Strongly agree	Somewhat agree	Strongly agree	Strongly agree	Strongly agree	2	1 = Some people’s situations are so challenging that no amount of work will allow them to find success	4 = Respect for elders	4 = Good manners	No	Yes	No	No	Yes, definitely	No, please do not provide me with a link to the Cogo website on the next page.	0
476	Male	48	North East (England)	2	Meat in some meals	A lot of the food I buy is locally sourced	Gas	Recommendation	NA	NA	1060	3	3	Neither agree nor disagree	3 = I think that's ok	Neither agree nor disagree	Increase my carbon budget and try again.	NA	NA	NA	NA	NA	NA	NA	NA	NA	NA	NA	Not at all concerned	Strongly agree	Strongly agree	Strongly disagree	Strongly agree	Somewhat agree	Strongly agree	Strongly agree	Strongly disagree	4 = People are largely responsible for their own outcomes in life	1 = Some people’s situations are so challenging that no amount of work will allow them to find success	3	3	No	Yes	No	No	No, probably not	No, please do not provide me with a link to the Cogo website on the next page.	0
477	Female	59	North East (England)	2	Meat in some meals	Some of the food I buy is locally sourced	Gas	Low Anchor (941 kg), UK Average	Low	UK Average	1052	5	6	Neither agree nor disagree	3 = I think that's ok	Neither agree nor disagree	Keep the same carbon budget and try again.	1	NA	NA	NA	NA	NA	NA	NA	NA	NA	NA	Very concerned	Somewhat disagree	Strongly agree	Somewhat disagree	Somewhat agree	Neither agree nor disagree	Neither agree nor disagree	Strongly agree	Somewhat agree	2	2	3	3	No	Yes	Yes	No	Not sure	No, please do not provide me with a link to the Cogo website on the next page.	0
478	Female	NA	Scotland	2	Meat in some meals	Some of the food I buy is locally sourced	Gas	Recommendation	NA	NA	1060	9	10 = Very easy	Somewhat agree	2 = I think I could do a bit better	Somewhat agree	Keep the same carbon budget and try again.	1	2	NA	3	NA	NA	NA	NA	NA	NA	NA	Fairly concerned	Somewhat agree	Somewhat agree	Somewhat disagree	Strongly agree	Somewhat agree	Somewhat agree	Somewhat agree	Somewhat agree	2	2	3	3	No	Yes	No	No	Yes, probably	No, please do not provide me with a link to the Cogo website on the next page.	0
479	Male	40	South West (England)	2	Meat in some meals	A lot of the food I buy is locally sourced	Gas	Low Anchor (941 kg), Similar Expenditure	Low	Similar Expenditure	776	5	5	Neither agree nor disagree	3 = I think that's ok	Neither agree nor disagree	Increase my carbon budget and try again.	NA	4	NA	NA	1	2	3	NA	NA	NA	NA	Not very concerned	Neither agree nor disagree	Neither agree nor disagree	Neither agree nor disagree	Somewhat disagree	Somewhat disagree	Neither agree nor disagree	Neither agree nor disagree	Neither agree nor disagree	2	2	3	2	Yes	Yes	No	No	Yes, probably	Yes, please provide me with a link to the Cogo website (which will allow me to do this) on the next page.	1
480	Female	49	North West (England)	2	Meat in some meals	Some of the food I buy is locally sourced	Gas	High Anchor (1,058 kg), Same Bank	High	Same Bank	1764	1 = Not motivated at all	1 = Very difficult	Somewhat disagree	3 = I think that's ok	Somewhat disagree	Ignore the carbon budget feature.	NA	NA	NA	NA	NA	NA	NA	NA	NA	NA	1	Not very concerned	Strongly agree	Strongly agree	Somewhat agree	Somewhat agree	Somewhat agree	Strongly agree	Somewhat agree	Strongly disagree	4 = People are largely responsible for their own outcomes in life	4 = People who work hard can find success no matter what situation they were born into	3	3	No	No	No	No	No, definitely not	No, please do not provide me with a link to the Cogo website on the next page.	0
481	Female	31	London (England)	3	Vegetarian	Some of the food I buy is locally sourced	Gas	Low Anchor (941 kg), UK Average	Low	UK Average	1309	5	6	Neither agree nor disagree	3 = I think that's ok	Neither agree nor disagree	Increase my carbon budget and try again.	NA	NA	NA	NA	NA	NA	NA	NA	NA	NA	NA	Very concerned	Somewhat agree	Strongly agree	Somewhat agree	Neither agree nor disagree	Somewhat agree	Somewhat agree	Somewhat agree	Somewhat agree	3	4 = People who work hard can find success no matter what situation they were born into	3	2	No	Yes	No	No	No, probably not	No, please do not provide me with a link to the Cogo website on the next page.	0
482	Female	47	East of England	2	Meat in some meals	Some of the food I buy is locally sourced	Gas	High Anchor (1,058 kg), Similar Expenditure	High	Similar Expenditure	943	8	7	Somewhat agree	2 = I think I could do a bit better	Somewhat agree	Keep the same carbon budget and try again.	3	NA	NA	2	NA	NA	1	NA	NA	NA	NA	Very concerned	Somewhat agree	Strongly agree	Neither agree nor disagree	Neither agree nor disagree	Somewhat agree	Neither agree nor disagree	Somewhat agree	Neither agree nor disagree	3	3	3	3	No	Yes	Yes	No	Yes, probably	Yes, please provide me with a link to the Cogo website (which will allow me to do this) on the next page.	1
483	Male	NA	London (England)	1	Meat in some meals	I'm not aware of where my food comes from	Gas	Low Anchor (941 kg), Same Bank	Low	Same Bank	1252	4	5	Somewhat disagree	4 = I think that's good	Neither agree nor disagree	Increase my carbon budget and try again.	2	12	8	7	6	11	5	10	1	9	4	Fairly concerned	Somewhat agree	Strongly agree	Strongly disagree	Somewhat disagree	Neither agree nor disagree	Neither agree nor disagree	Strongly disagree	Somewhat disagree	3	2	3	3	No	Yes	Yes	No	Yes, definitely	Yes, please provide me with a link to the Cogo website (which will allow me to do this) on the next page.	1
484	Female	NA	London (England)	1	Meat in some meals	I'm not aware of where my food comes from	Gas	High Anchor (1,058 kg), Same Bank	High	Same Bank	1532	7	2	Somewhat agree	2 = I think I could do a bit better	Neither agree nor disagree	Keep the same carbon budget and try again.	NA	NA	2	3	NA	NA	NA	1	NA	NA	NA	Fairly concerned	Strongly agree	Strongly agree	Somewhat disagree	Strongly agree	Somewhat agree	Somewhat agree	Strongly agree	Somewhat disagree	3	3	3	3	No	Yes	No	No	Yes, probably	Yes, please provide me with a link to the Cogo website (which will allow me to do this) on the next page.	1
485	Female	49	South West (England)	2	Meat in some meals	Some of the food I buy is locally sourced	Electricity	Low Anchor (941 kg), UK Average	Low	UK Average	1335	7	7	Somewhat disagree	2 = I think I could do a bit better	Neither agree nor disagree	Keep the same carbon budget and try again.	NA	NA	NA	1	NA	3	NA	2	NA	NA	NA	Fairly concerned	Strongly agree	Strongly agree	Strongly disagree	Strongly agree	Somewhat agree	Neither agree nor disagree	Somewhat agree	Strongly disagree	4 = People are largely responsible for their own outcomes in life	3	3	4 = Good manners	No	Yes	No	No	Yes, probably	No, please do not provide me with a link to the Cogo website on the next page.	0
486	Female	51	East Midlands (England)	1	Meat in some meals	I'm not aware of where my food comes from	Electricity	High Anchor (1,058 kg), Same Bank	High	Same Bank	1764	1 = Not motivated at all	5	Neither agree nor disagree	3 = I think that's ok	Strongly disagree	Ignore the carbon budget feature.	NA	NA	NA	NA	NA	NA	NA	NA	NA	NA	1	Not very concerned	Somewhat agree	Neither agree nor disagree	Strongly disagree	Somewhat agree	Neither agree nor disagree	Somewhat agree	Somewhat agree	Somewhat agree	2	2	3	3	No	No	No	No	No, definitely not	No, please do not provide me with a link to the Cogo website on the next page.	0
487	Female	55	East Midlands (England)	3	Meat in some meals	Some of the food I buy is locally sourced	Gas	Low Anchor (941 kg), Same Bank	Low	Same Bank	940	5	4	Somewhat agree	3 = I think that's ok	Somewhat agree	Keep the same carbon budget and try again.	2	1	NA	3	NA	NA	4	5	NA	NA	NA	Very concerned	Somewhat agree	Somewhat agree	Neither agree nor disagree	Somewhat disagree	Somewhat agree	Somewhat agree	Somewhat agree	Somewhat agree	4 = People are largely responsible for their own outcomes in life	2	2	2	No	Yes	No	No	Yes, probably	Yes, please provide me with a link to the Cogo website (which will allow me to do this) on the next page.	1
488	Female	49	Wales	1	Meat very rarely	A lot of the food I buy is locally sourced	Gas	High Anchor (1,058 kg), UK Average	High	UK Average	1004	8	7	Somewhat agree	1 = I think I could do a lot better	Somewhat agree	Keep the same carbon budget and try again.	NA	3	NA	NA	NA	2	NA	1	NA	NA	NA	Fairly concerned	Somewhat agree	Somewhat agree	Strongly disagree	Strongly agree	Somewhat agree	Somewhat agree	Neither agree nor disagree	Neither agree nor disagree	4 = People are largely responsible for their own outcomes in life	4 = People who work hard can find success no matter what situation they were born into	3	3	No	Yes	No	No	Yes, definitely	No, please do not provide me with a link to the Cogo website on the next page.	0
489	Female	34	Scotland	1	Meat in some meals	Some of the food I buy is locally sourced	Gas	Control	Control	None	990	6	3	Somewhat agree	3 = I think that's ok	Somewhat agree	Increase my carbon budget and try again.	NA	3	NA	NA	NA	2	NA	NA	NA	1	NA	Fairly concerned	Somewhat agree	Somewhat agree	Somewhat disagree	Somewhat agree	Somewhat agree	Neither agree nor disagree	Somewhat agree	Strongly agree	3	2	2	2	No	Yes	No	Yes	Yes, probably	No, please do not provide me with a link to the Cogo website on the next page.	0
490	Male	29	London (England)	3	Meat in some meals	Some of the food I buy is locally sourced	Gas	Low Anchor (941 kg), Same Bank	Low	Same Bank	783	10 = Strongly motivated	8	Strongly agree	4 = I think that's good	Strongly agree	Keep the same carbon budget and try again.	6	12	9	1	7	11	8	10	5	4	3	Very concerned	Neither agree nor disagree	Strongly agree	Somewhat agree	Strongly agree	Neither agree nor disagree	Strongly agree	Strongly agree	Somewhat agree	4 = People are largely responsible for their own outcomes in life	2	4 = Respect for elders	3	Yes	No	Yes	Yes	Yes, definitely	Yes, please provide me with a link to the Cogo website (which will allow me to do this) on the next page.	1
491	Female	62	East Midlands (England)	2	Meat very rarely	Some of the food I buy is locally sourced	Gas	Recommendation	NA	NA	1051	5	5	Somewhat agree	2 = I think I could do a bit better	Somewhat agree	Keep the same carbon budget and try again.	1	NA	NA	NA	NA	NA	2	NA	NA	NA	NA	Fairly concerned	Somewhat agree	Somewhat agree	Neither agree nor disagree	Strongly agree	Strongly agree	Strongly agree	Strongly agree	Strongly agree	4 = People are largely responsible for their own outcomes in life	1 = Some people’s situations are so challenging that no amount of work will allow them to find success	4 = Respect for elders	4 = Good manners	No	Yes	Yes	No	Yes, probably	Yes, please provide me with a link to the Cogo website (which will allow me to do this) on the next page.	1
492	Male	61	East of England	2	Meat in every meal	A lot of the food I buy is locally sourced	Gas	Recommendation	NA	NA	991	4	3	Neither agree nor disagree	3 = I think that's ok	Neither agree nor disagree	Keep the same carbon budget and try again.	2	1	3	NA	NA	NA	NA	NA	NA	NA	NA	Fairly concerned	Strongly agree	Strongly agree	Strongly agree	Strongly disagree	Neither agree nor disagree	Strongly agree	Somewhat agree	Neither agree nor disagree	4 = People are largely responsible for their own outcomes in life	4 = People who work hard can find success no matter what situation they were born into	1 = Independence	4 = Good manners	No	Yes	No	Yes	No, probably not	No, please do not provide me with a link to the Cogo website on the next page.	0
493	Female	40	London (England)	5 or more	Meat in some meals	Some of the food I buy is locally sourced	Electricity	High Anchor (1,058 kg), UK Average	High	UK Average	1313	10 = Strongly motivated	9	Strongly agree	3 = I think that's ok	Strongly agree	Keep the same carbon budget and try again.	3	10	1	5	8	6	7	4	9	2	NA	Very concerned	Somewhat agree	Strongly agree	Somewhat disagree	Somewhat agree	Strongly agree	Somewhat agree	Somewhat agree	Somewhat agree	3	3	3	3	No	Yes	Yes	Yes	Yes, definitely	Yes, please provide me with a link to the Cogo website (which will allow me to do this) on the next page.	1
494	Female	71	East of England	2	Meat in some meals	A lot of the food I buy is locally sourced	Gas	High Anchor (1,058 kg), Same Bank	High	Same Bank	1020	8	7	Somewhat agree	2 = I think I could do a bit better	Somewhat agree	Keep the same carbon budget and try again.	NA	1	NA	2	NA	NA	NA	NA	3	NA	NA	Very concerned	Neither agree nor disagree	Neither agree nor disagree	Neither agree nor disagree	Somewhat disagree	Somewhat agree	Neither agree nor disagree	Somewhat disagree	Strongly agree	3	3	2	2	No	Yes	No	No	Yes, definitely	No, please do not provide me with a link to the Cogo website on the next page.	0
495	Female	NA	North West (England)	3	Meat in some meals	Some of the food I buy is locally sourced	Gas	Low Anchor (941 kg), Similar Expenditure	Low	Similar Expenditure	1270	6	7	Somewhat disagree	1 = I think I could do a lot better	Somewhat agree	Increase my carbon budget and try again.	NA	NA	NA	1	3	NA	2	NA	NA	NA	NA	Fairly concerned	Somewhat agree	Somewhat agree	Somewhat agree	Somewhat agree	Somewhat agree	Somewhat agree	Somewhat agree	Somewhat agree	3	3	2	2	No	Yes	No	No	Yes, probably	No, please do not provide me with a link to the Cogo website on the next page.	0
496	Female	29	North West (England)	2	Meat in some meals	Some of the food I buy is locally sourced	Gas	High Anchor (1,058 kg), Similar Expenditure	High	Similar Expenditure	992	8	5	Strongly agree	2 = I think I could do a bit better	Strongly agree	Keep the same carbon budget and try again.	1	3	NA	2	NA	NA	4	NA	NA	5	NA	Very concerned	Neither agree nor disagree	Neither agree nor disagree	Strongly disagree	Strongly agree	Strongly agree	Strongly disagree	Strongly agree	Somewhat agree	2	3	1 = Independence	2	Yes	Yes	Yes	Yes	Yes, definitely	Yes, please provide me with a link to the Cogo website (which will allow me to do this) on the next page.	1
497	Female	43	North West (England)	1	Meat in some meals	I'm not aware of where my food comes from	Gas	Recommendation	NA	NA	1060	1 = Not motivated at all	5	Strongly disagree	3 = I think that's ok	Somewhat disagree	Ignore the carbon budget feature.	2	NA	NA	1	NA	NA	NA	NA	NA	NA	NA	Not at all concerned	Neither agree nor disagree	Strongly agree	Strongly disagree	Strongly agree	Neither agree nor disagree	Neither agree nor disagree	Somewhat agree	Somewhat disagree	4 = People are largely responsible for their own outcomes in life	1 = Some people’s situations are so challenging that no amount of work will allow them to find success	4 = Respect for elders	4 = Good manners	No	No	No	Yes	No, definitely not	No, please do not provide me with a link to the Cogo website on the next page.	0
498	Female	28	North East (England)	4	Meat in every meal	Some of the food I buy is locally sourced	Gas	Low Anchor (941 kg), Same Bank	Low	Same Bank	631	8	8	Somewhat disagree	4 = I think that's good	Somewhat agree	Keep the same carbon budget and try again.	2	NA	NA	1	NA	NA	NA	NA	NA	NA	NA	Not very concerned	Somewhat agree	Somewhat agree	Somewhat agree	Somewhat agree	Somewhat agree	Somewhat agree	Somewhat agree	Somewhat agree	2	2	1 = Independence	4 = Good manners	No	Yes	No	No	Yes, probably	No, please do not provide me with a link to the Cogo website on the next page.	0
499	Female	44	South East (England)	2	Meat in some meals	Some of the food I buy is locally sourced	Gas	Low Anchor (941 kg), UK Average	Low	UK Average	875	7	5	Somewhat agree	2 = I think I could do a bit better	Somewhat agree	Increase my carbon budget and try again.	NA	1	NA	2	NA	NA	NA	3	NA	NA	NA	Very concerned	Somewhat agree	Strongly agree	Somewhat disagree	Somewhat agree	Strongly agree	Somewhat agree	Strongly agree	Somewhat agree	4 = People are largely responsible for their own outcomes in life	3	3	3	No	Yes	Yes	No	Yes, probably	No, please do not provide me with a link to the Cogo website on the next page.	0
500	Female	37	West Midlands (England)	2	Meat in every meal	Some of the food I buy is locally sourced	Gas	Control	Control	None	1172	7	7	Somewhat agree	3 = I think that's ok	Somewhat agree	Keep the same carbon budget and try again.	3	NA	NA	NA	1	NA	2	NA	NA	NA	NA	Fairly concerned	Strongly agree	Strongly agree	Somewhat agree	Somewhat disagree	Somewhat agree	Somewhat agree	Strongly agree	Somewhat disagree	2	2	3	3	No	Yes	No	No	Yes, probably	No, please do not provide me with a link to the Cogo website on the next page.	0
501	Male	52	London (England)	3	Meat in some meals	Some of the food I buy is locally sourced	Gas	Low Anchor (941 kg), UK Average	Low	UK Average	1372	9	10 = Very easy	Somewhat agree	2 = I think I could do a bit better	Somewhat agree	Increase my carbon budget and try again.	2	3	6	1	7	4	5	9	10	8	11	Very concerned	Neither agree nor disagree	Somewhat agree	Somewhat agree	Somewhat agree	Somewhat agree	Neither agree nor disagree	Somewhat agree	Somewhat agree	3	3	3	4 = Good manners	No	Yes	No	No	Yes, definitely	No, please do not provide me with a link to the Cogo website on the next page.	0
502	Female	NA	South East (England)	2	Meat in some meals	I'm not aware of where my food comes from	Gas	Low Anchor (941 kg), Similar Expenditure	Low	Similar Expenditure	901	4	4	Somewhat agree	3 = I think that's ok	Strongly disagree	Ignore the carbon budget feature.	NA	2	NA	NA	NA	1	NA	3	NA	NA	NA	Not very concerned	Somewhat agree	Neither agree nor disagree	Somewhat agree	Somewhat disagree	Somewhat agree	Somewhat agree	Somewhat disagree	Neither agree nor disagree	4 = People are largely responsible for their own outcomes in life	4 = People who work hard can find success no matter what situation they were born into	3	3	No	Yes	No	No	No, probably not	No, please do not provide me with a link to the Cogo website on the next page.	0
503	Female	57	Wales	1	Meat in some meals	I'm not aware of where my food comes from	Gas	Combination	NA	NA	693	1 = Not motivated at all	1 = Very difficult	Somewhat agree	3 = I think that's ok	Strongly disagree	Ignore the carbon budget feature.	NA	NA	NA	NA	NA	NA	NA	NA	NA	NA	1	Fairly concerned	Strongly agree	Somewhat agree	Somewhat disagree	Strongly agree	Somewhat agree	Somewhat agree	Strongly agree	Neither agree nor disagree	4 = People are largely responsible for their own outcomes in life	4 = People who work hard can find success no matter what situation they were born into	4 = Respect for elders	4 = Good manners	No	Yes	No	No	No, probably not	No, please do not provide me with a link to the Cogo website on the next page.	0
504	Female	36	Scotland	2	Meat very rarely	Some of the food I buy is locally sourced	Gas	Control	Control	None	1005	8	6	Somewhat agree	2 = I think I could do a bit better	Strongly agree	Keep the same carbon budget and try again.	NA	NA	NA	NA	NA	1	NA	NA	NA	NA	NA	Fairly concerned	Neither agree nor disagree	Strongly agree	Strongly disagree	Strongly agree	Somewhat agree	Somewhat agree	Somewhat agree	Neither agree nor disagree	3	2	3	3	No	Yes	No	Yes	Yes, probably	Yes, please provide me with a link to the Cogo website (which will allow me to do this) on the next page.	1
505	Female	NA	East Midlands (England)	3	Meat in some meals	Some of the food I buy is locally sourced	Gas	High Anchor (1,058 kg), UK Average	High	UK Average	917	7	5	Somewhat agree	1 = I think I could do a lot better	Somewhat agree	Increase my carbon budget and try again.	3	NA	NA	1	2	NA	NA	NA	NA	NA	NA	Very concerned	Somewhat agree	Strongly agree	Strongly disagree	Strongly agree	Somewhat agree	Strongly agree	Strongly agree	Somewhat agree	3	3	2	2	No	Yes	No	No	Yes, probably	No, please do not provide me with a link to the Cogo website on the next page.	0
506	Female	50	East Midlands (England)	1	Meat in every meal	Some of the food I buy is locally sourced	Gas	Low Anchor (941 kg), Same Bank	Low	Same Bank	1097	6	4	Neither agree nor disagree	2 = I think I could do a bit better	Somewhat agree	Keep the same carbon budget and try again.	NA	3	NA	1	NA	NA	NA	2	NA	NA	NA	Fairly concerned	Neither agree nor disagree	Somewhat agree	Strongly disagree	Strongly agree	Neither agree nor disagree	Somewhat agree	Somewhat agree	Somewhat agree	2	1 = Some people’s situations are so challenging that no amount of work will allow them to find success	2	3	No	Yes	No	No	Yes, definitely	Yes, please provide me with a link to the Cogo website (which will allow me to do this) on the next page.	1
507	Female	48	Yorkshire and The Humber (England)	2	Meat in some meals	Some of the food I buy is locally sourced	Gas	High Anchor (1,058 kg), Similar Expenditure	High	Similar Expenditure	1294	8	7	Somewhat agree	2 = I think I could do a bit better	Somewhat agree	Increase my carbon budget and try again.	NA	NA	NA	NA	2	NA	1	NA	NA	NA	NA	Fairly concerned	Somewhat agree	Strongly agree	Strongly agree	Strongly agree	Somewhat agree	Neither agree nor disagree	Somewhat agree	Somewhat agree	2	3	3	3	No	Yes	No	Yes	Yes, probably	Yes, please provide me with a link to the Cogo website (which will allow me to do this) on the next page.	1
508	Female	36	East of England	2	Meat in some meals	Some of the food I buy is locally sourced	Gas	Combination	NA	NA	1079	5	5	Strongly agree	1 = I think I could do a lot better	Strongly agree	Keep the same carbon budget and try again.	NA	2	NA	1	3	NA	NA	NA	NA	NA	NA	Very concerned	Neither agree nor disagree	Neither agree nor disagree	Somewhat disagree	Strongly agree	Somewhat agree	Neither agree nor disagree	Strongly agree	Somewhat agree	4 = People are largely responsible for their own outcomes in life	2	2	3	No	Yes	Yes	No	Yes, definitely	No, please do not provide me with a link to the Cogo website on the next page.	0
509	Female	26	West Midlands (England)	3	Vegetarian	A lot of the food I buy is locally sourced	Gas	Low Anchor (941 kg), Similar Expenditure	Low	Similar Expenditure	1154	9	9	Somewhat agree	3 = I think that's ok	Somewhat agree	Keep the same carbon budget and try again.	NA	NA	NA	1	NA	NA	NA	NA	NA	NA	NA	Fairly concerned	Somewhat agree	Somewhat agree	Somewhat agree	Strongly agree	Somewhat agree	Somewhat agree	Somewhat agree	Somewhat agree	1 = People’s outcomes in life are determined largely by forces outside of their control	3	3	3	No	No	No	No	Yes, probably	No, please do not provide me with a link to the Cogo website on the next page.	0
510	Female	NA	South East (England)	2	Meat in some meals	Some of the food I buy is locally sourced	Gas	Low Anchor (941 kg), UK Average	Low	UK Average	800	5	5	Somewhat disagree	3 = I think that's ok	Neither agree nor disagree	Ignore the carbon budget feature.	2	NA	NA	NA	NA	NA	1	NA	NA	NA	NA	Not at all concerned	Somewhat agree	Somewhat agree	Somewhat disagree	Neither agree nor disagree	Somewhat agree	Somewhat agree	Neither agree nor disagree	Somewhat agree	3	2	3	3	No	Yes	No	No	No, probably not	No, please do not provide me with a link to the Cogo website on the next page.	0
511	Male	33	North West (England)	2	Meat in some meals	I'm not aware of where my food comes from	Gas	Low Anchor (941 kg), UK Average	Low	UK Average	1309	8	8	Somewhat agree	4 = I think that's good	Somewhat agree	Keep the same carbon budget and try again.	1	2	NA	NA	NA	NA	NA	NA	NA	NA	NA	Fairly concerned	Somewhat agree	Somewhat agree	Somewhat agree	Somewhat agree	Somewhat agree	Somewhat agree	Somewhat agree	Somewhat agree	3	3	3	3	No	No	No	No	Yes, probably	No, please do not provide me with a link to the Cogo website on the next page.	0
512	Male	65	London (England)	2	Meat in every meal	Some of the food I buy is locally sourced	Gas	High Anchor (1,058 kg), Same Bank	High	Same Bank	1067	6	4	Neither agree nor disagree	3 = I think that's ok	Neither agree nor disagree	Keep the same carbon budget and try again.	NA	1	NA	NA	NA	2	NA	NA	4	3	NA	Fairly concerned	Somewhat agree	Somewhat agree	Somewhat disagree	Somewhat agree	Somewhat agree	Somewhat agree	Somewhat agree	Somewhat agree	3	4 = People who work hard can find success no matter what situation they were born into	3	3	No	Yes	Yes	No	Yes, probably	No, please do not provide me with a link to the Cogo website on the next page.	0
513	Female	NA	Wales	1	Meat very rarely	Some of the food I buy is locally sourced	Gas	Low Anchor (941 kg), UK Average	Low	UK Average	797	8	5	Somewhat agree	1 = I think I could do a lot better	Somewhat agree	Keep the same carbon budget and try again.	NA	1	NA	2	NA	NA	NA	NA	NA	NA	NA	Fairly concerned	Strongly agree	Neither agree nor disagree	Somewhat disagree	Neither agree nor disagree	Strongly agree	Strongly agree	Strongly agree	Neither agree nor disagree	1 = People’s outcomes in life are determined largely by forces outside of their control	1 = Some people’s situations are so challenging that no amount of work will allow them to find success	3	4 = Good manners	No	Yes	Yes	No	Yes, definitely	Yes, please provide me with a link to the Cogo website (which will allow me to do this) on the next page.	1
514	Female	33	South East (England)	2	Meat in some meals	Some of the food I buy is locally sourced	Gas	Recommendation	NA	NA	1057	7	4	Somewhat agree	2 = I think I could do a bit better	Somewhat agree	Keep the same carbon budget and try again.	3	NA	NA	NA	2	NA	1	NA	NA	NA	NA	Fairly concerned	Somewhat agree	Somewhat agree	Somewhat disagree	Somewhat agree	Somewhat disagree	Neither agree nor disagree	Somewhat disagree	Somewhat agree	3	3	3	3	No	Yes	Yes	No	Yes, probably	Yes, please provide me with a link to the Cogo website (which will allow me to do this) on the next page.	1
515	Female	NA	Yorkshire and The Humber (England)	4	Meat in some meals	Some of the food I buy is locally sourced	Gas	High Anchor (1,058 kg), Similar Expenditure	High	Similar Expenditure	588	5	4	Neither agree nor disagree	1 = I think I could do a lot better	Neither agree nor disagree	Keep the same carbon budget and try again.	1	2	7	12	10	11	8	9	5	6	4	Not very concerned	Somewhat disagree	Neither agree nor disagree	Somewhat disagree	Somewhat disagree	Neither agree nor disagree	Somewhat disagree	Somewhat disagree	Neither agree nor disagree	3	3	4 = Respect for elders	4 = Good manners	Yes	Yes	Yes	Yes	No, probably not	Yes, please provide me with a link to the Cogo website (which will allow me to do this) on the next page.	1
516	Female	40	South East (England)	2	Meat in some meals	I'm not aware of where my food comes from	Gas	High Anchor (1,058 kg), Same Bank	High	Same Bank	1000	1 = Not motivated at all	1 = Very difficult	Somewhat agree	3 = I think that's ok	Somewhat agree	Ignore the carbon budget feature.	NA	1	NA	NA	NA	NA	2	NA	NA	NA	NA	Not very concerned	Somewhat agree	Somewhat agree	Neither agree nor disagree	Somewhat agree	Neither agree nor disagree	Somewhat agree	Somewhat agree	Neither agree nor disagree	3	3	2	3	No	No	Yes	No	No, probably not	No, please do not provide me with a link to the Cogo website on the next page.	0
517	Female	74	North East (England)	1	Meat in every meal	Some of the food I buy is locally sourced	Gas	Control	Control	None	1360	5	1 = Very difficult	Neither agree nor disagree	1 = I think I could do a lot better	Neither agree nor disagree	Ignore the carbon budget feature.	NA	1	NA	NA	NA	NA	NA	NA	NA	NA	NA	Very concerned	Somewhat agree	Neither agree nor disagree	Strongly disagree	Somewhat agree	Somewhat agree	Neither agree nor disagree	Somewhat agree	Somewhat agree	4 = People are largely responsible for their own outcomes in life	4 = People who work hard can find success no matter what situation they were born into	4 = Respect for elders	4 = Good manners	No	Yes	No	No	No, probably not	No, please do not provide me with a link to the Cogo website on the next page.	0
518	Female	52	West Midlands (England)	2	Meat in every meal	I'm not aware of where my food comes from	Electricity	Recommendation	NA	NA	1056	3	2	Neither agree nor disagree	3 = I think that's ok	Neither agree nor disagree	Keep the same carbon budget and try again.	NA	NA	NA	NA	NA	NA	NA	NA	NA	NA	1	Not at all concerned	Neither agree nor disagree	Neither agree nor disagree	Neither agree nor disagree	Neither agree nor disagree	Neither agree nor disagree	Neither agree nor disagree	Neither agree nor disagree	Neither agree nor disagree	1 = People’s outcomes in life are determined largely by forces outside of their control	1 = Some people’s situations are so challenging that no amount of work will allow them to find success	4 = Respect for elders	4 = Good manners	No	No	No	No	No, probably not	No, please do not provide me with a link to the Cogo website on the next page.	0
519	Male	40	North West (England)	2	Meat in some meals	A lot of the food I buy is locally sourced	Gas	Low Anchor (941 kg), UK Average	Low	UK Average	1131	7	7	Strongly agree	2 = I think I could do a bit better	Strongly agree	Keep the same carbon budget and try again.	1	10	5	8	6	11	4	9	7	3	2	Very concerned	Somewhat agree	Somewhat agree	Somewhat disagree	Somewhat agree	Strongly agree	Somewhat agree	Somewhat agree	Somewhat disagree	3	3	3	3	No	Yes	No	No	Yes, probably	No, please do not provide me with a link to the Cogo website on the next page.	0
520	Female	58	Yorkshire and The Humber (England)	4	Meat in some meals	A lot of the food I buy is locally sourced		Recommendation	NA	NA	1764	7	5	Neither agree nor disagree	3 = I think that's ok	Somewhat agree	Increase my carbon budget and try again.	1	NA	NA	NA	3	NA	NA	2	NA	NA	NA	Fairly concerned	Neither agree nor disagree	Neither agree nor disagree	Neither agree nor disagree	Somewhat agree	Somewhat agree	Somewhat agree	Somewhat agree	Neither agree nor disagree	4 = People are largely responsible for their own outcomes in life	1 = Some people’s situations are so challenging that no amount of work will allow them to find success	3	3	No	Yes	No	No	Yes, probably	No, please do not provide me with a link to the Cogo website on the next page.	0
521	Female	43	South East (England)	3	Meat in every meal	Some of the food I buy is locally sourced	Gas	Recommendation	NA	NA	653	5	3	Somewhat disagree	3 = I think that's ok	Somewhat disagree	Ignore the carbon budget feature.	NA	NA	NA	1	NA	NA	NA	NA	NA	NA	NA	Not very concerned	Somewhat agree	Strongly agree	Somewhat disagree	Strongly agree	Strongly agree	Strongly agree	Strongly agree	Neither agree nor disagree	1 = People’s outcomes in life are determined largely by forces outside of their control	1 = Some people’s situations are so challenging that no amount of work will allow them to find success	3	4 = Good manners	No	No	No	No	Not sure	No, please do not provide me with a link to the Cogo website on the next page.	0
522	Male	46	Wales	2	Meat in every meal	I'm not aware of where my food comes from	Gas	High Anchor (1,058 kg), Similar Expenditure	High	Similar Expenditure	919	8	4	Strongly agree	2 = I think I could do a bit better	Somewhat agree	Keep the same carbon budget and try again.	3	NA	NA	NA	NA	NA	1	2	NA	NA	NA	Fairly concerned	Somewhat agree	Somewhat agree	Somewhat disagree	Strongly agree	Somewhat agree	Neither agree nor disagree	Neither agree nor disagree	Somewhat agree	3	2	2	2	No	No	No	No	No, probably not	No, please do not provide me with a link to the Cogo website on the next page.	0
523	Female	33	West Midlands (England)	4	Meat in some meals	I'm not aware of where my food comes from	Gas	Recommendation	NA	NA	1055	1 = Not motivated at all	1 = Very difficult	Neither agree nor disagree	3 = I think that's ok	Neither agree nor disagree	Ignore the carbon budget feature.	1	2	NA	3	NA	NA	NA	NA	NA	NA	NA	Not very concerned	Neither agree nor disagree	Neither agree nor disagree	Neither agree nor disagree	Neither agree nor disagree	Neither agree nor disagree	Neither agree nor disagree	Neither agree nor disagree	Neither agree nor disagree	2	2	2	2	No	No	No	No	Not sure	No, please do not provide me with a link to the Cogo website on the next page.	0
524	Male	40	Yorkshire and The Humber (England)	3	Meat in some meals	Some of the food I buy is locally sourced	Gas	Control	Control	None	925	8	6	Somewhat agree	2 = I think I could do a bit better	Somewhat agree	Keep the same carbon budget and try again.	NA	NA	NA	2	NA	NA	1	NA	NA	NA	NA	Fairly concerned	Somewhat disagree	Somewhat agree	Strongly disagree	Strongly agree	Strongly agree	Strongly disagree	Strongly agree	Strongly agree	3	1 = Some people’s situations are so challenging that no amount of work will allow them to find success	2	2	No	Yes	Yes	No	Yes, probably	No, please do not provide me with a link to the Cogo website on the next page.	0
525	Female	66	South East (England)	2	Meat in some meals	A lot of the food I buy is locally sourced	Gas	Low Anchor (941 kg), UK Average	Low	UK Average	1764	1 = Not motivated at all	1 = Very difficult	Somewhat agree	5 = I think that's excellent	Strongly disagree	Ignore the carbon budget feature.	NA	NA	NA	NA	NA	NA	NA	NA	NA	NA	1	Not at all concerned	Strongly agree	Strongly agree	Neither agree nor disagree	Neither agree nor disagree	Neither agree nor disagree	Strongly agree	Neither agree nor disagree	Somewhat disagree	4 = People are largely responsible for their own outcomes in life	4 = People who work hard can find success no matter what situation they were born into	4 = Respect for elders	4 = Good manners	No	No	No	No	No, definitely not	No, please do not provide me with a link to the Cogo website on the next page.	0
526	Male	48	Yorkshire and The Humber (England)	2	Meat in every meal	Some of the food I buy is locally sourced	Wood	Control	Control	None	1133	3	4	Somewhat agree	2 = I think I could do a bit better	Somewhat disagree	Ignore the carbon budget feature.	1	5	NA	2	4	NA	3	NA	NA	NA	NA	Fairly concerned	Strongly agree	Strongly agree	Somewhat disagree	Neither agree nor disagree	Somewhat agree	Neither agree nor disagree	Somewhat agree	Somewhat agree	3	2	3	2	No	Yes	Yes	No	No, probably not	Yes, please provide me with a link to the Cogo website (which will allow me to do this) on the next page.	1
527	Male	NA	West Midlands (England)	2	Meat in some meals	Some of the food I buy is locally sourced	Gas	Low Anchor (941 kg), UK Average	Low	UK Average	1058	8	4	Somewhat agree	2 = I think I could do a bit better	Somewhat agree	Keep the same carbon budget and try again.	3	NA	NA	2	NA	NA	1	NA	NA	NA	NA	Very concerned	Somewhat agree	Somewhat agree	Strongly disagree	Strongly agree	Strongly agree	Somewhat agree	Strongly agree	Neither agree nor disagree	2	2	3	2	Yes	Yes	No	Yes	Yes, definitely	Yes, please provide me with a link to the Cogo website (which will allow me to do this) on the next page.	1
528	Female	39	Yorkshire and The Humber (England)	2	Meat in some meals	I'm not aware of where my food comes from	Gas	High Anchor (1,058 kg), Similar Expenditure	High	Similar Expenditure	1001	6	4	Somewhat agree	2 = I think I could do a bit better	Neither agree nor disagree	Keep the same carbon budget and try again.	2	NA	NA	1	NA	NA	NA	3	NA	NA	NA	Fairly concerned	Neither agree nor disagree	Somewhat agree	Somewhat disagree	Somewhat agree	Somewhat agree	Neither agree nor disagree	Somewhat agree	Somewhat agree	2	2	3	3	No	Yes	No	No	Yes, probably	Yes, please provide me with a link to the Cogo website (which will allow me to do this) on the next page.	1
529	Male	49	West Midlands (England)	2	Meat in some meals	Some of the food I buy is locally sourced	Gas	Low Anchor (941 kg), Similar Expenditure	Low	Similar Expenditure	1027	6	5	Neither agree nor disagree	3 = I think that's ok	Neither agree nor disagree	Increase my carbon budget and try again.	2	NA	NA	NA	1	NA	NA	3	NA	NA	NA	Fairly concerned	Neither agree nor disagree	Neither agree nor disagree	Somewhat disagree	Neither agree nor disagree	Neither agree nor disagree	Neither agree nor disagree	Strongly agree	Strongly disagree	4 = People are largely responsible for their own outcomes in life	4 = People who work hard can find success no matter what situation they were born into	2	3	No	Yes	No	No	Yes, probably	No, please do not provide me with a link to the Cogo website on the next page.	0
530	Male	72	Northern Ireland	1	Meat in some meals	A lot of the food I buy is locally sourced	Gas	Control	Control	None	935	5	5	Somewhat disagree	2 = I think I could do a bit better	Neither agree nor disagree	Keep the same carbon budget and try again.	1	NA	NA	NA	NA	2	NA	NA	NA	NA	NA	Fairly concerned	Neither agree nor disagree	Neither agree nor disagree	Neither agree nor disagree	Neither agree nor disagree	Somewhat agree	Neither agree nor disagree	Neither agree nor disagree	Neither agree nor disagree	3	3	2	2	No	Yes	Yes	No	No, probably not	No, please do not provide me with a link to the Cogo website on the next page.	0
531	Female	41	South East (England)	2	Meat in some meals	Some of the food I buy is locally sourced	Gas	High Anchor (1,058 kg), UK Average	High	UK Average	1060	10 = Strongly motivated	7	Somewhat agree	1 = I think I could do a lot better	Strongly agree	Keep the same carbon budget and try again.	5	4	NA	2	3	NA	NA	NA	1	NA	NA	Very concerned	Somewhat agree	Strongly agree	Strongly disagree	Strongly agree	Strongly agree	Neither agree nor disagree	Strongly agree	Strongly agree	3	3	3	3	No	Yes	No	No	Yes, probably	No, please do not provide me with a link to the Cogo website on the next page.	0
532	Female	44	East of England	2	Meat in some meals	Some of the food I buy is locally sourced	Gas	Combination	NA	NA	839	4	8	Somewhat agree	3 = I think that's ok	Somewhat agree	Increase my carbon budget and try again.	NA	NA	NA	1	NA	NA	NA	2	NA	NA	NA	Fairly concerned	Somewhat agree	Somewhat agree	Somewhat agree	Neither agree nor disagree	Somewhat agree	Somewhat agree	Somewhat agree	Somewhat agree	3	2	2	3	No	Yes	Yes	Yes	Yes, probably	Yes, please provide me with a link to the Cogo website (which will allow me to do this) on the next page.	1
533	Female	34	East Midlands (England)	2	Meat in some meals	A lot of the food I buy is locally sourced	Electricity	Recommendation	NA	NA	1055	6	5	Somewhat agree	1 = I think I could do a lot better	Somewhat agree	Keep the same carbon budget and try again.	1	2	NA	NA	NA	NA	4	3	NA	NA	NA	Fairly concerned	Neither agree nor disagree	Somewhat agree	Strongly agree	Strongly agree	Strongly agree	Strongly disagree	Strongly agree	Somewhat agree	3	2	3	4 = Good manners	No	Yes	Yes	No	Yes, definitely	Yes, please provide me with a link to the Cogo website (which will allow me to do this) on the next page.	1
534	Male	NA	London (England)	2	Meat very rarely	Some of the food I buy is locally sourced	Wood	High Anchor (1,058 kg), Same Bank	High	Same Bank	1390	5	6	Neither agree nor disagree	3 = I think that's ok	Neither agree nor disagree	Keep the same carbon budget and try again.	5	NA	8	1	6	7	3	2	4	NA	NA	Not very concerned	Somewhat agree	Somewhat agree	Neither agree nor disagree	Somewhat disagree	Strongly disagree	Somewhat agree	Neither agree nor disagree	Somewhat disagree	2	2	2	4 = Good manners	Yes	No	Yes	No	Yes, probably	Yes, please provide me with a link to the Cogo website (which will allow me to do this) on the next page.	1
535	Female	39	Scotland	3	Meat in some meals	Some of the food I buy is locally sourced	Gas	Low Anchor (941 kg), Similar Expenditure	Low	Similar Expenditure	1043	10 = Strongly motivated	7	Neither agree nor disagree	3 = I think that's ok	Somewhat agree	Keep the same carbon budget and try again.	3	NA	NA	NA	1	NA	NA	NA	2	NA	NA	Very concerned	Somewhat agree	Strongly agree	Somewhat disagree	Somewhat agree	Somewhat agree	Neither agree nor disagree	Somewhat agree	Somewhat agree	4 = People are largely responsible for their own outcomes in life	3	4 = Respect for elders	3	No	Yes	No	No	Yes, probably	Yes, please provide me with a link to the Cogo website (which will allow me to do this) on the next page.	1
536	Male	60	Northern Ireland	1	Meat in every meal	I'm not aware of where my food comes from	Gas	High Anchor (1,058 kg), Similar Expenditure	High	Similar Expenditure	600	1 = Not motivated at all	10 = Very easy	Strongly disagree	5 = I think that's excellent	Neither agree nor disagree	Ignore the carbon budget feature.	NA	NA	NA	NA	NA	NA	NA	NA	NA	NA	NA	Not at all concerned	Neither agree nor disagree	Neither agree nor disagree	Neither agree nor disagree	Neither agree nor disagree	Neither agree nor disagree	Neither agree nor disagree	Neither agree nor disagree	Neither agree nor disagree	4 = People are largely responsible for their own outcomes in life	2	1 = Independence	4 = Good manners	No	No	No	No	No, definitely not	No, please do not provide me with a link to the Cogo website on the next page.	0
537	Female	24	North West (England)	3	Meat in some meals	Some of the food I buy is locally sourced	Gas	Low Anchor (941 kg), UK Average	Low	UK Average	1071	6	6	Neither agree nor disagree	3 = I think that's ok	Somewhat disagree	Keep the same carbon budget and try again.	NA	NA	NA	4	NA	2	1	3	NA	NA	NA	Fairly concerned	Neither agree nor disagree	Somewhat agree	Somewhat agree	Somewhat agree	Somewhat disagree	Somewhat disagree	Neither agree nor disagree	Neither agree nor disagree	2	3	2	2	No	No	Yes	Yes	Yes, probably	Yes, please provide me with a link to the Cogo website (which will allow me to do this) on the next page.	1
538	Female	34	East Midlands (England)	1	Meat in some meals	Some of the food I buy is locally sourced	Gas	Low Anchor (941 kg), Similar Expenditure	Low	Similar Expenditure	1050	8	4	Somewhat agree	2 = I think I could do a bit better	Somewhat agree	Keep the same carbon budget and try again.	NA	NA	NA	1	NA	NA	3	NA	2	4	NA	Very concerned	Somewhat agree	Strongly agree	Somewhat disagree	Somewhat agree	Somewhat agree	Somewhat disagree	Somewhat agree	Strongly agree	3	2	2	2	No	Yes	No	Yes	Yes, definitely	No, please do not provide me with a link to the Cogo website on the next page.	0
539	Male	60	Yorkshire and The Humber (England)	1	Meat in some meals	Some of the food I buy is locally sourced	Gas	Low Anchor (941 kg), Same Bank	Low	Same Bank	1000	7	5	Neither agree nor disagree	1 = I think I could do a lot better	Somewhat agree	Keep the same carbon budget and try again.	NA	3	NA	NA	2	NA	1	NA	NA	NA	NA	Fairly concerned	Somewhat agree	Somewhat agree	Neither agree nor disagree	Strongly agree	Neither agree nor disagree	Somewhat agree	Somewhat agree	Neither agree nor disagree	3	3	3	3	No	No	Yes	No	Yes, probably	Yes, please provide me with a link to the Cogo website (which will allow me to do this) on the next page.	1
540	Male	47	Wales	3	Vegan	A lot of the food I buy is locally sourced	Gas	Low Anchor (941 kg), UK Average	Low	UK Average	588	10 = Strongly motivated	4	Strongly agree	1 = I think I could do a lot better	Strongly agree	Keep the same carbon budget and try again.	NA	NA	NA	NA	NA	NA	NA	NA	NA	NA	NA	Fairly concerned	Somewhat disagree	Somewhat disagree	Neither agree nor disagree	Neither agree nor disagree	Strongly disagree	Somewhat disagree	Somewhat agree	Somewhat disagree	4 = People are largely responsible for their own outcomes in life	3	3	1 = Curiosity	No	Yes	No	No	Yes, definitely	Yes, please provide me with a link to the Cogo website (which will allow me to do this) on the next page.	1
541	Female	31	London (England)	1	Meat in some meals	A lot of the food I buy is locally sourced	Gas	Low Anchor (941 kg), UK Average	Low	UK Average	778	10 = Strongly motivated	5	Neither agree nor disagree	2 = I think I could do a bit better	Somewhat agree	Keep the same carbon budget and try again.	NA	NA	NA	NA	NA	NA	1	NA	NA	NA	NA	Not very concerned	Strongly agree	Strongly agree	Strongly disagree	Neither agree nor disagree	Neither agree nor disagree	Neither agree nor disagree	Somewhat agree	Strongly disagree	4 = People are largely responsible for their own outcomes in life	4 = People who work hard can find success no matter what situation they were born into	3	3	No	Yes	No	No	Not sure	No, please do not provide me with a link to the Cogo website on the next page.	0
542	Male	47	Scotland	2	Meat in some meals	I'm not aware of where my food comes from	Gas	Combination	NA	NA	1000	7	6	Neither agree nor disagree	4 = I think that's good	Somewhat agree	Keep the same carbon budget and try again.	1	2	NA	3	NA	NA	NA	NA	NA	NA	NA	Very concerned	Neither agree nor disagree	Neither agree nor disagree	Somewhat disagree	Strongly agree	Neither agree nor disagree	Neither agree nor disagree	Neither agree nor disagree	Somewhat agree	3	2	3	2	No	Yes	No	No	Not sure	Yes, please provide me with a link to the Cogo website (which will allow me to do this) on the next page.	1
543	Female	NA	South East (England)	2	Meat in some meals	Some of the food I buy is locally sourced	Electricity	Combination	NA	NA	1046	5	5	Neither agree nor disagree	2 = I think I could do a bit better	Neither agree nor disagree	Keep the same carbon budget and try again.	NA	2	NA	NA	NA	3	NA	1	NA	NA	NA	Fairly concerned	Strongly agree	Neither agree nor disagree	Somewhat disagree	Strongly agree	Neither agree nor disagree	Neither agree nor disagree	Somewhat agree	Somewhat agree	4 = People are largely responsible for their own outcomes in life	3	3	4 = Good manners	No	Yes	Yes	No	Yes, probably	No, please do not provide me with a link to the Cogo website on the next page.	0
544	Male	51	South East (England)	2	Meat in some meals	I'm not aware of where my food comes from	Gas	Recommendation	NA	NA	1103	6	6	Somewhat agree	3 = I think that's ok	Somewhat agree	Keep the same carbon budget and try again.	NA	3	NA	1	NA	NA	2	NA	NA	NA	NA	Very concerned	Strongly disagree	Somewhat agree	Strongly disagree	Strongly agree	Somewhat agree	Somewhat disagree	Somewhat disagree	Neither agree nor disagree	1 = People’s outcomes in life are determined largely by forces outside of their control	1 = Some people’s situations are so challenging that no amount of work will allow them to find success	1 = Independence	2	No	Yes	No	No	Yes, probably	No, please do not provide me with a link to the Cogo website on the next page.	0
545	Female	53	North East (England)	3	Vegetarian	Some of the food I buy is locally sourced	Gas	Combination	NA	NA	941	6	3	Strongly agree	1 = I think I could do a lot better	Strongly agree	Keep the same carbon budget and try again.	NA	1	NA	3	NA	NA	4	5	2	NA	NA	Very concerned	Somewhat agree	Somewhat agree	Somewhat disagree	Strongly agree	Strongly agree	Somewhat agree	Strongly agree	Neither agree nor disagree	3	2	4 = Respect for elders	2	No	Yes	No	Yes	Yes, probably	No, please do not provide me with a link to the Cogo website on the next page.	0
546	Female	48	West Midlands (England)	1	Meat in some meals	I'm not aware of where my food comes from	Electricity	High Anchor (1,058 kg), UK Average	High	UK Average	794	5	6	Neither agree nor disagree	2 = I think I could do a bit better	Somewhat agree	Increase my carbon budget and try again.	NA	1	NA	NA	NA	NA	NA	NA	NA	NA	NA	Fairly concerned	Somewhat agree	Somewhat agree	Somewhat disagree	Somewhat agree	Neither agree nor disagree	Neither agree nor disagree	Somewhat agree	Neither agree nor disagree	3	2	2	3	No	Yes	No	No	No, probably not	No, please do not provide me with a link to the Cogo website on the next page.	0
547	Female	33	South East (England)	1	Meat in every meal	Some of the food I buy is locally sourced	Gas	Combination	NA	NA	1156	8	3	Neither agree nor disagree	2 = I think I could do a bit better	Neither agree nor disagree	Increase my carbon budget and try again.	NA	1	NA	2	NA	3	5	4	NA	6	NA	Fairly concerned	Neither agree nor disagree	Somewhat agree	Neither agree nor disagree	Strongly agree	Somewhat agree	Neither agree nor disagree	Somewhat agree	Somewhat agree	1 = People’s outcomes in life are determined largely by forces outside of their control	4 = People who work hard can find success no matter what situation they were born into	3	3	No	Yes	No	No	Yes, probably	Yes, please provide me with a link to the Cogo website (which will allow me to do this) on the next page.	1
548	Female	27	Yorkshire and The Humber (England)	1	Pescatarian	Some of the food I buy is locally sourced	Gas	High Anchor (1,058 kg), UK Average	High	UK Average	1057	8	7	Somewhat agree	2 = I think I could do a bit better	Somewhat agree	Keep the same carbon budget and try again.	3	NA	NA	NA	NA	NA	2	NA	1	NA	NA	Very concerned	Somewhat disagree	Neither agree nor disagree	Neither agree nor disagree	Somewhat agree	Somewhat agree	Somewhat disagree	Neither agree nor disagree	Somewhat agree	2	2	2	2	No	Yes	No	No	Yes, probably	No, please do not provide me with a link to the Cogo website on the next page.	0
549	Female	43	West Midlands (England)	1	Meat in every meal	A lot of the food I buy is locally sourced	Gas	High Anchor (1,058 kg), UK Average	High	UK Average	1007	8	6	Somewhat agree	1 = I think I could do a lot better	Somewhat agree	Keep the same carbon budget and try again.	NA	4	NA	5	NA	NA	2	1	3	NA	NA	Fairly concerned	Somewhat agree	Strongly agree	Neither agree nor disagree	Neither agree nor disagree	Somewhat agree	Neither agree nor disagree	Somewhat agree	Neither agree nor disagree	2	3	4 = Respect for elders	4 = Good manners	No	Yes	Yes	No	Yes, definitely	Yes, please provide me with a link to the Cogo website (which will allow me to do this) on the next page.	1
550	Female	NA	Scotland	3	Meat in some meals	A lot of the food I buy is locally sourced	Gas	High Anchor (1,058 kg), UK Average	High	UK Average	827	5	5	Somewhat agree	3 = I think that's ok	Somewhat agree	Keep the same carbon budget and try again.	11	2	3	7	12	8	9	5	10	1	6	Very concerned	Strongly disagree	Strongly agree	Somewhat agree	Strongly agree	Somewhat agree	Strongly agree	Somewhat agree	Neither agree nor disagree	2	2	2	4 = Good manners	No	Yes	No	No	Yes, definitely	No, please do not provide me with a link to the Cogo website on the next page.	0
551	Male	51	London (England)	2	Meat in some meals	A lot of the food I buy is locally sourced	Gas	Recommendation	NA	NA	1057	10 = Highly motivated	6	Strongly agree	1 = I think I could do a lot better	Strongly agree	Keep the same carbon budget and try again.	11	1	7	2	6	5	9	4	3	8	10	Very concerned	Somewhat agree	Strongly disagree	Strongly disagree	Strongly disagree	Strongly agree	Neither agree nor disagree	Somewhat agree	Somewhat agree	4 = People are largely responsible for their own outcomes in life	1 = Some people’s situations are so challenging that no amount of work will allow them to find success	4 = Respect for elders	1 = Curiosity	No	Yes	Yes	No	Yes, definitely	No, please do not provide me with a link to the Cogo website on the next page.	0
552	Male	35	East of England	1	Meat in every meal	Some of the food I buy is locally sourced	Electricity	Low Anchor (941 kg), Same Bank	Low	Same Bank	1139	7	7	Strongly agree	4 = I think that's good	Somewhat disagree	Increase my carbon budget and try again.	3	2	1	NA	NA	NA	NA	NA	5	4	NA	Fairly concerned	Somewhat agree	Strongly agree	Neither agree nor disagree	Strongly disagree	Somewhat agree	Neither agree nor disagree	Neither agree nor disagree	Somewhat disagree	4 = People are largely responsible for their own outcomes in life	3	4 = Respect for elders	4 = Good manners	Yes	Yes	Yes	No	Yes, probably	Yes, please provide me with a link to the Cogo website (which will allow me to do this) on the next page.	1
553	Male	30	East of England	3	Meat in some meals	Some of the food I buy is locally sourced	Electricity	High Anchor (1,058 kg), Same Bank	High	Same Bank	1406	2	5	Somewhat agree	3 = I think that's ok	Neither agree nor disagree	Keep the same carbon budget and try again.	1	NA	NA	2	NA	NA	NA	NA	NA	NA	NA	Fairly concerned	Strongly disagree	Neither agree nor disagree	Strongly disagree	Somewhat disagree	Strongly disagree	Strongly disagree	Somewhat agree	Strongly agree	3	2	1 = Independence	1 = Curiosity	No	Yes	No	No	Yes, probably	No, please do not provide me with a link to the Cogo website on the next page.	0
554	Male	61	West Midlands (England)	4	Meat in every meal	I'm not aware of where my food comes from	Gas	Recommendation	NA	NA	1552	2	3	Somewhat agree	3 = I think that's ok	Somewhat disagree	Increase my carbon budget and try again.	2	NA	NA	3	NA	NA	1	NA	NA	NA	NA	Not at all concerned	Strongly agree	Somewhat agree	Strongly disagree	Strongly agree	Somewhat agree	Somewhat agree	Strongly agree	Strongly disagree	3	2	4 = Respect for elders	4 = Good manners	No	Yes	No	Yes	No, definitely not	No, please do not provide me with a link to the Cogo website on the next page.	0
555	Female	46	Yorkshire and The Humber (England)	1	Meat in some meals	Some of the food I buy is locally sourced	Gas	Recommendation	NA	NA	1077	7	7	Strongly agree	2 = I think I could do a bit better	Somewhat agree	Increase my carbon budget and try again.	1	4	NA	2	3	NA	5	6	NA	NA	NA	Very concerned	Somewhat agree	Somewhat agree	Somewhat disagree	Somewhat agree	Somewhat agree	Somewhat agree	Strongly agree	Somewhat agree	3	3	2	2	No	Yes	No	No	Yes, definitely	Yes, please provide me with a link to the Cogo website (which will allow me to do this) on the next page.	1
556	Female	44	South East (England)	1	Meat in some meals	I'm not aware of where my food comes from	Gas	Combination	NA	NA	1061	1 = Not motivated at all	1 = Very difficult	Strongly disagree	1 = I think I could do a lot better	Strongly disagree	Keep the same carbon budget and try again.	NA	NA	NA	NA	NA	NA	NA	NA	NA	NA	NA	Not at all concerned	Strongly disagree	Strongly disagree	Strongly disagree	Strongly disagree	Strongly disagree	Strongly disagree	Strongly disagree	Strongly disagree	1 = People’s outcomes in life are determined largely by forces outside of their control	1 = Some people’s situations are so challenging that no amount of work will allow them to find success	1 = Independence	1 = Curiosity	Yes	Yes	Yes	Yes	Yes, definitely	No, please do not provide me with a link to the Cogo website on the next page.	0
557	Male	58	South West (England)	2	Meat in some meals	Some of the food I buy is locally sourced	Gas	Control	Control	None	1764	2	3	Strongly agree	3 = I think that's ok	Neither agree nor disagree	Ignore the carbon budget feature.	NA	NA	NA	NA	NA	NA	NA	NA	NA	NA	1	Fairly concerned	Somewhat agree	Neither agree nor disagree	Strongly disagree	Strongly agree	Strongly disagree	Strongly agree	Neither agree nor disagree	Strongly disagree	3	3	4 = Respect for elders	3	No	Yes	Yes	Yes	No, probably not	No, please do not provide me with a link to the Cogo website on the next page.	0
558	Male	53	Wales	2	Meat in some meals	I'm not aware of where my food comes from	Gas	Low Anchor (941 kg), Same Bank	Low	Same Bank	1072	7	5	Strongly agree	2 = I think I could do a bit better	Somewhat agree	Keep the same carbon budget and try again.	NA	2	NA	NA	NA	NA	NA	1	NA	NA	NA	Fairly concerned	Somewhat agree	Somewhat agree	Somewhat disagree	Somewhat agree	Neither agree nor disagree	Neither agree nor disagree	Somewhat agree	Somewhat disagree	2	2	3	2	No	Yes	No	No	Yes, probably	No, please do not provide me with a link to the Cogo website on the next page.	0
559	Male	74	South East (England)	2	Meat in some meals	I'm not aware of where my food comes from	Gas	High Anchor (1,058 kg), UK Average	High	UK Average	1390	6	4	Somewhat disagree	3 = I think that's ok	Somewhat disagree	Keep the same carbon budget and try again.	3	2	NA	NA	NA	NA	NA	NA	1	NA	NA	Fairly concerned	Somewhat agree	Somewhat agree	Neither agree nor disagree	Somewhat agree	Neither agree nor disagree	Neither agree nor disagree	Somewhat agree	Somewhat agree	3	2	2	2	No	Yes	Yes	No	Yes, probably	No, please do not provide me with a link to the Cogo website on the next page.	0
560	Female	38	London (England)	4	Meat in some meals	A lot of the food I buy is locally sourced	Gas	Control	Control	None	798	6	6	Strongly agree	3 = I think that's ok	Somewhat agree	Keep the same carbon budget and try again.	3	NA	NA	NA	1	NA	2	NA	NA	NA	NA	Fairly concerned	Neither agree nor disagree	Somewhat agree	Somewhat agree	Somewhat agree	Somewhat agree	Somewhat agree	Strongly agree	Somewhat disagree	3	3	1 = Independence	2	No	Yes	No	No	Yes, probably	No, please do not provide me with a link to the Cogo website on the next page.	0
561	Female	36	South West (England)	2	Meat in every meal	A lot of the food I buy is locally sourced	Gas	Recommendation	NA	NA	803	7	5	Somewhat agree	3 = I think that's ok	Neither agree nor disagree	Keep the same carbon budget and try again.	NA	1	NA	2	NA	NA	NA	NA	NA	NA	NA	Fairly concerned	Strongly agree	Somewhat agree	Somewhat disagree	Neither agree nor disagree	Somewhat agree	Somewhat agree	Strongly agree	Neither agree nor disagree	4 = People are largely responsible for their own outcomes in life	4 = People who work hard can find success no matter what situation they were born into	4 = Respect for elders	4 = Good manners	No	Yes	Yes	No	Yes, definitely	No, please do not provide me with a link to the Cogo website on the next page.	0
562	Male	29	London (England)	3	Meat in every meal	A lot of the food I buy is locally sourced	Electricity	High Anchor (1,058 kg), Same Bank	High	Same Bank	1531	7	5	Somewhat agree	3 = I think that's ok	Somewhat agree	Keep the same carbon budget and try again.	NA	NA	NA	NA	NA	NA	1	NA	NA	2	NA	Fairly concerned	Neither agree nor disagree	Somewhat agree	Somewhat disagree	Strongly agree	Strongly agree	Somewhat disagree	Somewhat agree	Somewhat agree	2	1 = Some people’s situations are so challenging that no amount of work will allow them to find success	2	1 = Curiosity	Yes	Yes	No	Yes	Yes, definitely	Yes, please provide me with a link to the Cogo website (which will allow me to do this) on the next page.	1
563	Female	34	Wales	2	Vegetarian	Some of the food I buy is locally sourced	Gas	Combination	NA	NA	746	8	8	Somewhat agree	2 = I think I could do a bit better	Somewhat agree	Ignore the carbon budget feature.	NA	1	NA	NA	3	NA	2	NA	NA	NA	NA	Fairly concerned	Neither agree nor disagree	Somewhat agree	Somewhat agree	Neither agree nor disagree	Somewhat agree	Somewhat agree	Neither agree nor disagree	Somewhat agree	2	2	2	2	No	Yes	Yes	No	Yes, probably	No, please do not provide me with a link to the Cogo website on the next page.	0
564	Female	32	London (England)	2	Meat in some meals	Some of the food I buy is locally sourced	Electricity	High Anchor (1,058 kg), UK Average	High	UK Average	792	7	8	Strongly agree	4 = I think that's good	Strongly agree	Keep the same carbon budget and try again.	2	1	NA	NA	NA	NA	4	5	NA	3	NA	Very concerned	Strongly agree	Strongly agree	Strongly agree	Strongly agree	Strongly agree	Strongly agree	Strongly agree	Strongly agree	1 = People’s outcomes in life are determined largely by forces outside of their control	1 = Some people’s situations are so challenging that no amount of work will allow them to find success	4 = Respect for elders	4 = Good manners	No	Yes	Yes	No	Yes, definitely	Yes, please provide me with a link to the Cogo website (which will allow me to do this) on the next page.	1
565	Male	57	Yorkshire and The Humber (England)	2	Meat in some meals	Some of the food I buy is locally sourced	Gas	High Anchor (1,058 kg), Similar Expenditure	High	Similar Expenditure	1001	7	5	Somewhat agree	2 = I think I could do a bit better	Neither agree nor disagree	Keep the same carbon budget and try again.	1	NA	NA	2	NA	NA	NA	NA	NA	NA	NA	Very concerned	Strongly agree	Somewhat agree	Somewhat disagree	Strongly agree	Strongly agree	Neither agree nor disagree	Strongly agree	Somewhat agree	2	3	3	3	No	No	No	No	Not sure	No, please do not provide me with a link to the Cogo website on the next page.	0
566	Male	37	Scotland	2	Meat in some meals	A lot of the food I buy is locally sourced	Electricity	Low Anchor (941 kg), Similar Expenditure	Low	Similar Expenditure	923	5	5	Somewhat agree	3 = I think that's ok	Neither agree nor disagree	Increase my carbon budget and try again.	NA	NA	NA	NA	NA	NA	NA	NA	NA	NA	NA	Fairly concerned	Somewhat agree	Somewhat agree	Somewhat agree	Somewhat agree	Somewhat agree	Somewhat agree	Somewhat agree	Somewhat agree	1 = People’s outcomes in life are determined largely by forces outside of their control	2	3	3	No	Yes	Yes	No	Yes, probably	Yes, please provide me with a link to the Cogo website (which will allow me to do this) on the next page.	1
567	Female	34	Wales	2	Meat in some meals	I'm not aware of where my food comes from		High Anchor (1,058 kg), Similar Expenditure	High	Similar Expenditure	1025	8	5	Somewhat disagree	3 = I think that's ok	Somewhat agree	Keep the same carbon budget and try again.	2	1	NA	NA	NA	NA	NA	NA	NA	NA	NA	Not very concerned	Somewhat agree	Neither agree nor disagree	Somewhat disagree	Strongly agree	Somewhat agree	Neither agree nor disagree	Neither agree nor disagree	Strongly agree	2	2	1 = Independence	2	No	Yes	No	No	Yes, probably	No, please do not provide me with a link to the Cogo website on the next page.	0
568	Female	53	East of England	3	Meat in some meals	Some of the food I buy is locally sourced	Electricity	High Anchor (1,058 kg), Similar Expenditure	High	Similar Expenditure	1074	8	7	Somewhat agree	2 = I think I could do a bit better	Somewhat agree	Keep the same carbon budget and try again.	NA	NA	NA	NA	NA	NA	1	NA	NA	NA	NA	Fairly concerned	Somewhat agree	Somewhat agree	Somewhat disagree	Somewhat disagree	Strongly agree	Strongly disagree	Somewhat agree	Somewhat agree	2	2	2	2	No	Yes	Yes	No	Yes, probably	No, please do not provide me with a link to the Cogo website on the next page.	0
569	Female	34	South East (England)	2	Meat in some meals	I'm not aware of where my food comes from	Gas	Low Anchor (941 kg), Same Bank	Low	Same Bank	681	7	7	Neither agree nor disagree	4 = I think that's good	Neither agree nor disagree	Increase my carbon budget and try again.	NA	NA	NA	1	NA	NA	NA	NA	NA	NA	NA	Fairly concerned	Neither agree nor disagree	Neither agree nor disagree	Neither agree nor disagree	Somewhat disagree	Somewhat disagree	Neither agree nor disagree	Neither agree nor disagree	Strongly agree	3	2	2	3	No	Yes	No	No	No, probably not	No, please do not provide me with a link to the Cogo website on the next page.	0
570	Female	27	Scotland	2	Vegetarian	Some of the food I buy is locally sourced	Gas	Combination	NA	NA	968	8	4	Somewhat agree	1 = I think I could do a lot better	Strongly agree	Keep the same carbon budget and try again.	2	1	NA	7	NA	NA	3	4	5	6	NA	Very concerned	Somewhat disagree	Neither agree nor disagree	Strongly disagree	Somewhat agree	Somewhat agree	Somewhat agree	Somewhat agree	Somewhat agree	1 = People’s outcomes in life are determined largely by forces outside of their control	1 = Some people’s situations are so challenging that no amount of work will allow them to find success	1 = Independence	1 = Curiosity	No	Yes	No	No	Yes, definitely	Yes, please provide me with a link to the Cogo website (which will allow me to do this) on the next page.	1
571	Female	52	London (England)	1	Meat in some meals	Some of the food I buy is locally sourced		Recommendation	NA	NA	1060	7	5	Neither agree nor disagree	2 = I think I could do a bit better	Somewhat agree	Ignore the carbon budget feature.	1	2	NA	NA	NA	NA	NA	3	NA	NA	NA	Fairly concerned	Somewhat agree	Neither agree nor disagree	Neither agree nor disagree	Somewhat agree	Somewhat agree	Neither agree nor disagree	Somewhat agree	Neither agree nor disagree	3	2	2	2	No	Yes	No	No	Not sure	No, please do not provide me with a link to the Cogo website on the next page.	0
572	Female	NA	Scotland	2	Meat in some meals	A lot of the food I buy is locally sourced	Gas	Low Anchor (941 kg), Similar Expenditure	Low	Similar Expenditure	905	10 = Strongly motivated	5	Neither agree nor disagree	2 = I think I could do a bit better	Neither agree nor disagree	Increase my carbon budget and try again.	NA	NA	NA	NA	NA	NA	NA	NA	NA	NA	1	Fairly concerned	Somewhat disagree	Somewhat disagree	Strongly disagree	Strongly agree	Neither agree nor disagree	Strongly agree	Strongly agree	Neither agree nor disagree	4 = People are largely responsible for their own outcomes in life	4 = People who work hard can find success no matter what situation they were born into	4 = Respect for elders	4 = Good manners	No	No	No	No	No, probably not	No, please do not provide me with a link to the Cogo website on the next page.	0
573	Male	39	North West (England)	2	Meat in some meals	Some of the food I buy is locally sourced	Electricity	Recommendation	NA	NA	1040	8	6	Somewhat agree	4 = I think that's good	Somewhat agree	Keep the same carbon budget and try again.	2	1	NA	NA	NA	3	NA	4	NA	NA	NA	Very concerned	Somewhat agree	Strongly agree	Strongly agree	Somewhat agree	Strongly agree	Somewhat agree	Strongly agree	Strongly agree	3	2	3	3	No	Yes	No	No	Yes, definitely	Yes, please provide me with a link to the Cogo website (which will allow me to do this) on the next page.	1
574	Female	38	West Midlands (England)	3	Meat in some meals	I'm not aware of where my food comes from	Gas	High Anchor (1,058 kg), Same Bank	High	Same Bank	999	6	4	Somewhat agree	2 = I think I could do a bit better	Neither agree nor disagree	Keep the same carbon budget and try again.	NA	NA	NA	2	NA	4	1	NA	3	NA	NA	Fairly concerned	Somewhat disagree	Somewhat agree	Somewhat disagree	Somewhat agree	Somewhat agree	Somewhat agree	Somewhat agree	Somewhat agree	3	2	3	2	No	Yes	Yes	No	No, probably not	No, please do not provide me with a link to the Cogo website on the next page.	0
575	Male	38	Wales	4	Meat in some meals	Some of the food I buy is locally sourced	Gas	High Anchor (1,058 kg), Same Bank	High	Same Bank	1199	7	8	Somewhat disagree	2 = I think I could do a bit better	Somewhat disagree	Keep the same carbon budget and try again.	NA	NA	NA	NA	NA	NA	NA	NA	NA	NA	NA	Not very concerned	Neither agree nor disagree	Somewhat agree	Somewhat agree	Somewhat disagree	Neither agree nor disagree	Somewhat disagree	Neither agree nor disagree	Somewhat disagree	2	2	3	2	No	Yes	No	No	Yes, probably	No, please do not provide me with a link to the Cogo website on the next page.	0
576	Male	37	East Midlands (England)	2	Meat in some meals	Some of the food I buy is locally sourced	Gas	Low Anchor (941 kg), Same Bank	Low	Same Bank	1003	10 = Strongly motivated	8	Somewhat agree	2 = I think I could do a bit better	Somewhat agree	Increase my carbon budget and try again.	2	NA	NA	NA	1	NA	NA	NA	NA	NA	NA	Very concerned	Somewhat agree	Strongly agree	Somewhat disagree	Strongly agree	Somewhat agree	Neither agree nor disagree	Somewhat agree	Somewhat agree	4 = People are largely responsible for their own outcomes in life	3	3	3	No	No	No	No	Yes, probably	Yes, please provide me with a link to the Cogo website (which will allow me to do this) on the next page.	1
577	Female	32	South East (England)	4	Meat in some meals	Some of the food I buy is locally sourced	Gas	Low Anchor (941 kg), Similar Expenditure	Low	Similar Expenditure	929	5	3	Somewhat agree	1 = I think I could do a lot better	Somewhat disagree	Increase my carbon budget and try again.	NA	NA	NA	NA	NA	NA	NA	NA	NA	1	NA	Fairly concerned	Somewhat agree	Somewhat agree	Somewhat disagree	Neither agree nor disagree	Neither agree nor disagree	Neither agree nor disagree	Strongly agree	Neither agree nor disagree	2	2	2	4 = Good manners	No	Yes	Yes	No	Yes, probably	Yes, please provide me with a link to the Cogo website (which will allow me to do this) on the next page.	1
578	Male	NA	South West (England)	2	Meat in every meal	Some of the food I buy is locally sourced	Gas	Recommendation	NA	NA	1347	8	7	Neither agree nor disagree	2 = I think I could do a bit better	Somewhat agree	Keep the same carbon budget and try again.	NA	NA	1	4	NA	3	2	NA	NA	NA	NA	Fairly concerned	Somewhat agree	Neither agree nor disagree	Neither agree nor disagree	Somewhat agree	Somewhat agree	Somewhat agree	Somewhat agree	Somewhat agree	4 = People are largely responsible for their own outcomes in life	2	4 = Respect for elders	4 = Good manners	No	No	No	No	Yes, definitely	No, please do not provide me with a link to the Cogo website on the next page.	0
579	Female	49	East of England	3	Meat in some meals	A lot of the food I buy is locally sourced	Gas	High Anchor (1,058 kg), Similar Expenditure	High	Similar Expenditure	998	7	5	Somewhat agree	2 = I think I could do a bit better	Somewhat agree	Keep the same carbon budget and try again.	NA	2	NA	3	NA	NA	NA	1	4	NA	NA	Fairly concerned	Somewhat agree	Somewhat agree	Somewhat disagree	Somewhat agree	Somewhat agree	Somewhat agree	Somewhat agree	Somewhat agree	3	3	3	3	No	Yes	Yes	No	Yes, definitely	Yes, please provide me with a link to the Cogo website (which will allow me to do this) on the next page.	1
580	Male	21	Yorkshire and The Humber (England)	2	Meat in some meals	A lot of the food I buy is locally sourced	Gas	Low Anchor (941 kg), Same Bank	Low	Same Bank	1037	10 = Strongly motivated	10 = Very easy	Strongly agree	2 = I think I could do a bit better	Strongly agree	Keep the same carbon budget and try again.	1	NA	NA	NA	3	2	NA	NA	NA	NA	NA	Very concerned	Strongly agree	Strongly agree	Strongly agree	Strongly agree	Strongly agree	Strongly agree	Strongly agree	Strongly agree	4 = People are largely responsible for their own outcomes in life	4 = People who work hard can find success no matter what situation they were born into	1 = Independence	1 = Curiosity	No	Yes	No	Yes	Yes, definitely	No, please do not provide me with a link to the Cogo website on the next page.	0
581	Female	24	South West (England)	2	Meat in every meal	Some of the food I buy is locally sourced	Gas	Recommendation	NA	NA	766	7	6	Somewhat agree	2 = I think I could do a bit better	Somewhat agree	Keep the same carbon budget and try again.	1	NA	NA	2	NA	NA	NA	NA	NA	NA	NA	Fairly concerned	Somewhat agree	Strongly agree	Strongly disagree	Strongly agree	Strongly agree	Neither agree nor disagree	Strongly agree	Strongly disagree	3	4 = People who work hard can find success no matter what situation they were born into	3	4 = Good manners	No	Yes	No	No	Yes, probably	No, please do not provide me with a link to the Cogo website on the next page.	0
582	Female	NA	London (England)	1	Meat in some meals	I'm not aware of where my food comes from	Electricity	Low Anchor (941 kg), UK Average	Low	UK Average	1082	1 = Not motivated at all	1 = Very difficult	Somewhat disagree	1 = I think I could do a lot better	Somewhat agree	Keep the same carbon budget and try again.	3	NA	NA	NA	2	NA	1	NA	NA	NA	NA	Fairly concerned	Strongly agree	Strongly agree	Strongly disagree	Strongly agree	Strongly agree	Strongly agree	Strongly agree	Strongly disagree	4 = People are largely responsible for their own outcomes in life	1 = Some people’s situations are so challenging that no amount of work will allow them to find success	4 = Respect for elders	2	No	Yes	Yes	No	Yes, definitely	Yes, please provide me with a link to the Cogo website (which will allow me to do this) on the next page.	1
583	Female	40	South West (England)	3	Meat in some meals	Some of the food I buy is locally sourced	Gas	Low Anchor (941 kg), Same Bank	Low	Same Bank	998	4	3	Somewhat agree	3 = I think that's ok	Somewhat disagree	Keep the same carbon budget and try again.	1	NA	NA	NA	2	NA	NA	3	NA	NA	NA	Not very concerned	Somewhat disagree	Strongly agree	Strongly disagree	Strongly agree	Somewhat agree	Somewhat disagree	Somewhat agree	Somewhat agree	3	3	3	3	No	Yes	Yes	No	No, probably not	No, please do not provide me with a link to the Cogo website on the next page.	0
584	Male	29	London (England)	1	Meat in every meal	A lot of the food I buy is locally sourced	Electricity	High Anchor (1,058 kg), UK Average	High	UK Average	1764	10 = Strongly motivated	10 = Very easy	Strongly agree	4 = I think that's good	Strongly agree	Keep the same carbon budget and try again.	2	6	4	11	8	10	9	7	1	5	3	Very concerned	Strongly agree	Strongly agree	Strongly agree	Strongly agree	Strongly agree	Strongly agree	Strongly agree	Strongly agree	3	4 = People who work hard can find success no matter what situation they were born into	4 = Respect for elders	4 = Good manners	Yes	No	Yes	Yes	Yes, definitely	Yes, please provide me with a link to the Cogo website (which will allow me to do this) on the next page.	1
585	Female	56	East Midlands (England)	2	Meat in every meal	Some of the food I buy is locally sourced	Wood	Control	Control	None	843	8	8	Neither agree nor disagree	3 = I think that's ok	Neither agree nor disagree	Ignore the carbon budget feature.	11	10	6	8	2	1	3	9	5	7	4	Fairly concerned	Neither agree nor disagree	Neither agree nor disagree	Somewhat disagree	Somewhat agree	Somewhat agree	Somewhat agree	Somewhat agree	Neither agree nor disagree	3	2	2	3	No	No	No	No	Yes, probably	No, please do not provide me with a link to the Cogo website on the next page.	0
586	Male	21	North West (England)	1	Meat in every meal	A lot of the food I buy is locally sourced	Electricity	High Anchor (1,058 kg), Same Bank	High	Same Bank	1260	6	6	Somewhat agree	4 = I think that's good	Somewhat agree	Increase my carbon budget and try again.	NA	2	NA	3	1	NA	NA	NA	NA	NA	NA	Fairly concerned	Somewhat agree	Strongly agree	Somewhat agree	Somewhat agree	Somewhat agree	Somewhat agree	Somewhat agree	Strongly agree	3	3	3	3	No	No	Yes	No	No, definitely not	Yes, please provide me with a link to the Cogo website (which will allow me to do this) on the next page.	1
587	Female	22	Northern Ireland	2	Meat in every meal	Some of the food I buy is locally sourced	Oil	High Anchor (1,058 kg), Same Bank	High	Same Bank	900	10 = Strongly motivated	10 = Very easy	Strongly agree	3 = I think that's ok	Somewhat agree	Keep the same carbon budget and try again.	NA	NA	NA	NA	NA	NA	1	2	NA	NA	NA	Very concerned	Somewhat agree	Somewhat agree	Somewhat disagree	Neither agree nor disagree	Somewhat agree	Neither agree nor disagree	Somewhat agree	Somewhat disagree	3	4 = People who work hard can find success no matter what situation they were born into	1 = Independence	4 = Good manners	No	No	No	No	Yes, definitely	No, please do not provide me with a link to the Cogo website on the next page.	0
588	Female	32	East Midlands (England)	2	Meat very rarely	Some of the food I buy is locally sourced	Electricity	Low Anchor (941 kg), Same Bank	Low	Same Bank	909	7	6	Somewhat disagree	2 = I think I could do a bit better	Somewhat agree	Keep the same carbon budget and try again.	NA	NA	NA	NA	NA	NA	2	3	1	4	NA	Very concerned	Somewhat agree	Strongly agree	Somewhat disagree	Strongly agree	Strongly agree	Somewhat disagree	Somewhat agree	Somewhat agree	3	2	3	3	No	Yes	No	Yes	Yes, probably	Yes, please provide me with a link to the Cogo website (which will allow me to do this) on the next page.	1
589	Male	NA	Scotland	1	Meat very rarely	A lot of the food I buy is locally sourced	Gas	High Anchor (1,058 kg), Same Bank	High	Same Bank	1250	8	9	Somewhat agree	3 = I think that's ok	Somewhat agree	Keep the same carbon budget and try again.	NA	1	2	7	8	9	6	4	5	3	NA	Not very concerned	Neither agree nor disagree	Somewhat disagree	Somewhat agree	Somewhat disagree	Neither agree nor disagree	Somewhat disagree	Neither agree nor disagree	Somewhat disagree	2	2	2	2	Yes	Yes	No	Yes	Yes, definitely	Yes, please provide me with a link to the Cogo website (which will allow me to do this) on the next page.	1
590	Female	53	Scotland	4	Meat in some meals	Some of the food I buy is locally sourced	Gas	High Anchor (1,058 kg), Same Bank	High	Same Bank	762	7	5	Somewhat agree	3 = I think that's ok	Somewhat agree	Keep the same carbon budget and try again.	1	2	NA	3	NA	NA	NA	NA	NA	NA	NA	Fairly concerned	Strongly agree	Strongly agree	Strongly disagree	Strongly agree	Somewhat agree	Strongly agree	Strongly agree	Somewhat agree	2	1 = Some people’s situations are so challenging that no amount of work will allow them to find success	4 = Respect for elders	1 = Curiosity	No	No	No	No	Not sure	No, please do not provide me with a link to the Cogo website on the next page.	0
591	Female	50	South East (England)	3	Meat in every meal	I'm not aware of where my food comes from	Gas	Low Anchor (941 kg), Same Bank	Low	Same Bank	873	6	6	Somewhat disagree	3 = I think that's ok	Somewhat agree	Keep the same carbon budget and try again.	NA	1	NA	NA	NA	NA	3	2	NA	NA	NA	Fairly concerned	Neither agree nor disagree	Somewhat agree	Somewhat disagree	Strongly agree	Somewhat agree	Neither agree nor disagree	Somewhat agree	Somewhat agree	2	2	1 = Independence	1 = Curiosity	No	Yes	Yes	No	No, probably not	No, please do not provide me with a link to the Cogo website on the next page.	0
592	Female	20	London (England)	3	Meat in some meals	Some of the food I buy is locally sourced	Electricity	High Anchor (1,058 kg), Same Bank	High	Same Bank	806	8	6	Somewhat agree	1 = I think I could do a lot better	Somewhat agree	Keep the same carbon budget and try again.	1	3	NA	NA	NA	NA	2	NA	NA	NA	NA	Fairly concerned	Strongly disagree	Somewhat agree	Strongly disagree	Strongly agree	Somewhat agree	Neither agree nor disagree	Somewhat agree	Strongly agree	3	3	2	2	No	No	No	No	Yes, probably	No, please do not provide me with a link to the Cogo website on the next page.	0
593	Female	19	South East (England)	5 or more	Pescatarian	A lot of the food I buy is locally sourced	Electricity	Low Anchor (941 kg), Same Bank	Low	Same Bank	1270	5	8	Somewhat agree	3 = I think that's ok	Somewhat disagree	Increase my carbon budget and try again.	2	8	1	6	9	10	3	5	7	4	NA	Fairly concerned	Neither agree nor disagree	Strongly agree	Somewhat disagree	Neither agree nor disagree	Neither agree nor disagree	Neither agree nor disagree	Somewhat disagree	Somewhat disagree	2	3	2	2	Yes	Yes	Yes	Yes	Yes, probably	Yes, please provide me with a link to the Cogo website (which will allow me to do this) on the next page.	1
594	Female	46	Yorkshire and The Humber (England)	2	Meat in some meals	Some of the food I buy is locally sourced	Gas	Low Anchor (941 kg), UK Average	Low	UK Average	998	6	5	Somewhat agree	2 = I think I could do a bit better	Somewhat agree	Keep the same carbon budget and try again.	1	2	NA	3	NA	NA	NA	NA	NA	NA	NA	Fairly concerned	Somewhat agree	Strongly agree	Somewhat disagree	Somewhat agree	Somewhat agree	Somewhat agree	Somewhat agree	Neither agree nor disagree	4 = People are largely responsible for their own outcomes in life	4 = People who work hard can find success no matter what situation they were born into	3	3	No	Yes	No	Yes	Yes, probably	No, please do not provide me with a link to the Cogo website on the next page.	0
595	Female	37	London (England)	2	Meat in some meals	A lot of the food I buy is locally sourced	Gas	High Anchor (1,058 kg), Similar Expenditure	High	Similar Expenditure	1063	7	7	Somewhat agree	3 = I think that's ok	Somewhat agree	Keep the same carbon budget and try again.	6	7	10	1	9	3	5	8	4	2	NA	Fairly concerned	Neither agree nor disagree	Neither agree nor disagree	Somewhat agree	Somewhat agree	Somewhat agree	Somewhat agree	Somewhat agree	Somewhat agree	3	3	2	2	Yes	Yes	Yes	No	Yes, probably	Yes, please provide me with a link to the Cogo website (which will allow me to do this) on the next page.	1
596	Male	52	East Midlands (England)	4	Meat in every meal	I'm not aware of where my food comes from	Gas	Low Anchor (941 kg), Similar Expenditure	Low	Similar Expenditure	845	7	5	Strongly disagree	3 = I think that's ok	Neither agree nor disagree	Increase my carbon budget and try again.	NA	NA	NA	2	NA	1	NA	NA	NA	NA	NA	Not very concerned	Strongly agree	Somewhat agree	Strongly disagree	Strongly agree	Somewhat agree	Neither agree nor disagree	Somewhat agree	Somewhat agree	4 = People are largely responsible for their own outcomes in life	4 = People who work hard can find success no matter what situation they were born into	3	3	No	Yes	No	No	No, probably not	Yes, please provide me with a link to the Cogo website (which will allow me to do this) on the next page.	1
597	Male	49	South East (England)	3	Meat in some meals	Some of the food I buy is locally sourced		Combination	NA	NA	588	6	6	Neither agree nor disagree	3 = I think that's ok	Neither agree nor disagree	Increase my carbon budget and try again.	NA	NA	NA	NA	NA	NA	NA	NA	NA	NA	1	Not very concerned	Neither agree nor disagree	Neither agree nor disagree	Neither agree nor disagree	Neither agree nor disagree	Neither agree nor disagree	Neither agree nor disagree	Neither agree nor disagree	Neither agree nor disagree	4 = People are largely responsible for their own outcomes in life	1 = Some people’s situations are so challenging that no amount of work will allow them to find success	4 = Respect for elders	4 = Good manners	No	No	No	No	No, probably not	No, please do not provide me with a link to the Cogo website on the next page.	0
598	Female	33	West Midlands (England)	2	Meat in some meals	A lot of the food I buy is locally sourced	Gas	Low Anchor (941 kg), UK Average	Low	UK Average	1148	6	1 = Very difficult	Somewhat agree	3 = I think that's ok	Neither agree nor disagree	Increase my carbon budget and try again.	NA	2	1	3	NA	NA	NA	NA	NA	NA	NA	Fairly concerned	Somewhat disagree	Strongly disagree	Neither agree nor disagree	Somewhat agree	Neither agree nor disagree	Somewhat disagree	Neither agree nor disagree	Neither agree nor disagree	2	1 = Some people’s situations are so challenging that no amount of work will allow them to find success	2	3	Yes	No	Yes	No	No, definitely not	Yes, please provide me with a link to the Cogo website (which will allow me to do this) on the next page.	1
599	Male	46	Yorkshire and The Humber (England)	2	Meat in some meals	A lot of the food I buy is locally sourced	Gas	Low Anchor (941 kg), Same Bank	Low	Same Bank	841	8	5	Somewhat agree	3 = I think that's ok	Strongly agree	Keep the same carbon budget and try again.	2	NA	NA	3	NA	NA	1	NA	NA	NA	NA	Very concerned	Strongly disagree	Strongly disagree	Somewhat agree	Strongly agree	Strongly agree	Neither agree nor disagree	Somewhat agree	Strongly agree	3	2	2	2	No	Yes	No	Yes	Yes, definitely	Yes, please provide me with a link to the Cogo website (which will allow me to do this) on the next page.	1
600	Female	70	West Midlands (England)	2	Meat in every meal	A lot of the food I buy is locally sourced	Gas	High Anchor (1,058 kg), Same Bank	High	Same Bank	1210	1 = Not motivated at all	10 = Very easy	Strongly agree	5 = I think that's excellent	Strongly disagree	Ignore the carbon budget feature.	NA	NA	NA	NA	NA	NA	1	NA	NA	NA	NA	Not at all concerned	Strongly agree	Strongly agree	Neither agree nor disagree	Somewhat agree	Strongly disagree	Strongly disagree	Strongly agree	Strongly disagree	4 = People are largely responsible for their own outcomes in life	4 = People who work hard can find success no matter what situation they were born into	2	3	No	Yes	No	No	No, definitely not	No, please do not provide me with a link to the Cogo website on the next page.	0
601	Female	33	London (England)	1	Meat in every meal	A lot of the food I buy is locally sourced	Electricity	High Anchor (1,058 kg), Same Bank	High	Same Bank	1711	6	3	Neither agree nor disagree	2 = I think I could do a bit better	Somewhat agree	Keep the same carbon budget and try again.	1	11	7	10	2	5	8	6	9	4	3	Very concerned	Neither agree nor disagree	Somewhat agree	Strongly disagree	Somewhat agree	Somewhat agree	Somewhat agree	Strongly agree	Somewhat agree	2	2	1 = Independence	2	No	No	No	No	Yes, probably	No, please do not provide me with a link to the Cogo website on the next page.	0
602	Male	43	East Midlands (England)	3	Meat in some meals	A lot of the food I buy is locally sourced	Electricity	Control	Control	None	1000	7	5	Strongly agree	2 = I think I could do a bit better	Somewhat disagree	Keep the same carbon budget and try again.	2	NA	NA	3	4	NA	1	NA	5	NA	NA	Very concerned	Neither agree nor disagree	Somewhat agree	Somewhat disagree	Somewhat agree	Somewhat agree	Somewhat agree	Somewhat agree	Somewhat agree	3	4 = People who work hard can find success no matter what situation they were born into	4 = Respect for elders	4 = Good manners	No	Yes	Yes	No	Yes, probably	Yes, please provide me with a link to the Cogo website (which will allow me to do this) on the next page.	1
603	Female	51	South East (England)	1	Meat very rarely	Some of the food I buy is locally sourced	Gas	High Anchor (1,058 kg), Same Bank	High	Same Bank	1057	8	6	Somewhat agree	3 = I think that's ok	Neither agree nor disagree	Keep the same carbon budget and try again.	1	5	NA	6	4	NA	3	2	NA	NA	NA	Not very concerned	Strongly agree	Somewhat agree	Somewhat agree	Neither agree nor disagree	Somewhat agree	Somewhat agree	Somewhat agree	Neither agree nor disagree	3	3	3	4 = Good manners	No	Yes	No	No	Not sure	No, please do not provide me with a link to the Cogo website on the next page.	0
604	Male	NA	Yorkshire and The Humber (England)	4	Meat in some meals	I'm not aware of where my food comes from	Gas	Control	Control	None	1310	4	5	Somewhat agree	3 = I think that's ok	Neither agree nor disagree	Keep the same carbon budget and try again.	NA	6	3	7	9	1	4	5	8	2	NA	Fairly concerned	Somewhat disagree	Neither agree nor disagree	Strongly disagree	Strongly agree	Somewhat agree	Somewhat disagree	Somewhat agree	Somewhat agree	1 = People’s outcomes in life are determined largely by forces outside of their control	1 = Some people’s situations are so challenging that no amount of work will allow them to find success	2	2	No	No	No	Yes	No, probably not	No, please do not provide me with a link to the Cogo website on the next page.	0
605	Female	55	West Midlands (England)	3	Meat in every meal	A lot of the food I buy is locally sourced	Gas	High Anchor (1,058 kg), Similar Expenditure	High	Similar Expenditure	1091	2	2	Somewhat disagree	3 = I think that's ok	Somewhat disagree	Ignore the carbon budget feature.	NA	NA	NA	NA	NA	NA	NA	NA	NA	NA	1	Not very concerned	Strongly agree	Strongly agree	Neither agree nor disagree	Neither agree nor disagree	Somewhat agree	Neither agree nor disagree	Strongly agree	Neither agree nor disagree	4 = People are largely responsible for their own outcomes in life	3	4 = Respect for elders	4 = Good manners	No	No	No	No	No, definitely not	No, please do not provide me with a link to the Cogo website on the next page.	0
606	Female	32	West Midlands (England)	2	Meat in every meal	Some of the food I buy is locally sourced	Gas	Low Anchor (941 kg), Similar Expenditure	Low	Similar Expenditure	997	8	7	Strongly agree	2 = I think I could do a bit better	Strongly agree	Keep the same carbon budget and try again.	NA	3	NA	NA	NA	NA	2	NA	NA	1	NA	Fairly concerned	Somewhat agree	Strongly agree	Somewhat disagree	Somewhat disagree	Somewhat agree	Somewhat agree	Strongly agree	Strongly agree	4 = People are largely responsible for their own outcomes in life	4 = People who work hard can find success no matter what situation they were born into	4 = Respect for elders	4 = Good manners	No	Yes	No	No	Yes, probably	No, please do not provide me with a link to the Cogo website on the next page.	0
607	Male	24	London (England)	1	Meat in every meal	Some of the food I buy is locally sourced	Electricity	Recommendation	NA	NA	588	10 = Highly motivated	4	Strongly agree	1 = I think I could do a lot better	Strongly agree	Keep the same carbon budget and try again.	3	2	NA	NA	NA	NA	1	NA	NA	NA	NA	Fairly concerned	Somewhat agree	Somewhat agree	Strongly agree	Strongly disagree	Strongly agree	Strongly agree	Strongly agree	Strongly agree	4 = People are largely responsible for their own outcomes in life	4 = People who work hard can find success no matter what situation they were born into	4 = Respect for elders	4 = Good manners	No	Yes	No	No	Yes, definitely	No, please do not provide me with a link to the Cogo website on the next page.	0
608	Female	52	Scotland	1	Meat in some meals	Some of the food I buy is locally sourced	Gas	High Anchor (1,058 kg), Same Bank	High	Same Bank	1420	8	8	Neither agree nor disagree	2 = I think I could do a bit better	Neither agree nor disagree	Keep the same carbon budget and try again.	9	NA	2	8	4	7	6	5	3	1	NA	Fairly concerned	Neither agree nor disagree	Neither agree nor disagree	Neither agree nor disagree	Neither agree nor disagree	Neither agree nor disagree	Neither agree nor disagree	Neither agree nor disagree	Neither agree nor disagree	3	3	4 = Respect for elders	4 = Good manners	No	Yes	No	No	Not sure	No, please do not provide me with a link to the Cogo website on the next page.	0
[truncated: 1,439 more rows]
